# Supplementary material for: Mechanism of Histone H3K4me3 Recognition by the Plant Homeodomain of Inhibitor of Growth 3
Source: J Biol Chem. 2016 Jun 8;291(35):18326–41. doi: 10.1074/jbc.M115.690651 (PMC5000080; doi:10.1074/jbc.M115.690651)
Supplement: Supplemental Data [file 10.1074_M115.690651_jbc.M115.690651-1.pdb]

REMARK  default_name                                                
ATOM      1 HH31 ACE     1      36.713  40.400  26.188  0.1123   1.200
ATOM      2  CH3 ACE     1      36.892  40.724  27.213 -0.3662   1.700
ATOM      3 HH32 ACE     1      37.686  40.097  27.621  0.1123   1.200
ATOM      4 HH33 ACE     1      35.959  40.673  27.774  0.1123   1.200
ATOM      5  C   ACE     1      37.544  42.060  27.099  0.5972   1.700
ATOM      6  O   ACE     1      36.864  43.049  27.354 -0.5679   1.500
ATOM      7  N   GLY     2      38.864  42.129  26.742 -0.4157   1.550
ATOM      8  H   GLY     2      39.210  41.245  26.397  0.2719   1.300
ATOM      9  CA  GLY     2      39.384  43.446  26.353 -0.0252   1.700
ATOM     10  HA2 GLY     2      39.378  44.064  27.252  0.0698   1.200
ATOM     11  HA3 GLY     2      40.446  43.264  26.185  0.0698   1.200
ATOM     12  C   GLY     2      38.920  44.261  25.081  0.5973   1.700
ATOM     13  O   GLY     2      37.934  43.981  24.406 -0.5679   1.500
ATOM     14  N   SER     3      39.735  45.270  24.734 -0.4157   1.550
ATOM     15  H   SER     3      40.529  45.528  25.303  0.2719   1.300
ATOM     16  CA  SER     3      39.471  46.104  23.480 -0.0249   1.700
ATOM     17  HA  SER     3      38.425  46.412  23.504  0.0843   1.200
ATOM     18  CB  SER     3      40.457  47.265  23.570  0.2117   1.700
ATOM     19  HB2 SER     3      40.232  47.904  22.716  0.0352   1.200
ATOM     20  HB3 SER     3      40.276  47.854  24.470  0.0352   1.200
ATOM     21  OG  SER     3      41.771  46.720  23.565 -0.6546   1.500
ATOM     22  HG  SER     3      42.265  47.241  24.202  0.4275   1.200
ATOM     23  C   SER     3      39.756  45.427  22.138  0.5973   1.700
ATOM     24  O   SER     3      40.327  44.331  22.065 -0.5679   1.500
ATOM     25  N   SER     4      39.564  46.085  20.977 -0.4157   1.550
ATOM     26  H   SER     4      38.970  46.898  20.895  0.2719   1.300
ATOM     27  CA  SER     4      39.955  45.482  19.662 -0.0249   1.700
ATOM     28  HA  SER     4      39.581  44.468  19.805  0.0843   1.200
ATOM     29  CB  SER     4      39.070  45.973  18.555  0.2117   1.700
ATOM     30  HB2 SER     4      39.359  45.479  17.627  0.0352   1.200
ATOM     31  HB3 SER     4      38.012  45.736  18.662  0.0352   1.200
ATOM     32  OG  SER     4      39.232  47.344  18.296 -0.6546   1.500
ATOM     33  HG  SER     4      38.746  47.507  17.484  0.4275   1.200
ATOM     34  C   SER     4      41.386  45.503  19.370  0.5973   1.700
ATOM     35  O   SER     4      41.771  44.955  18.328 -0.5679   1.500
ATOM     36  N   GLY     5      42.231  46.089  20.220 -0.4157   1.550
ATOM     37  H   GLY     5      41.781  46.551  20.996  0.2719   1.300
ATOM     38  CA  GLY     5      43.648  46.215  20.259 -0.0252   1.700
ATOM     39  HA2 GLY     5      43.978  45.804  19.304  0.0698   1.200
ATOM     40  HA3 GLY     5      44.018  47.239  20.220  0.0698   1.200
ATOM     41  C   GLY     5      44.257  45.428  21.424  0.5973   1.700
ATOM     42  O   GLY     5      45.417  45.429  21.733 -0.5679   1.500
ATOM     43  N   SER     6      43.439  44.574  22.121 -0.4157   1.550
ATOM     44  H   SER     6      42.449  44.634  21.929  0.2719   1.300
ATOM     45  CA  SER     6      43.837  43.649  23.223 -0.0249   1.700
ATOM     46  HA  SER     6      44.666  44.118  23.754  0.0843   1.200
ATOM     47  CB  SER     6      42.611  43.482  24.150  0.2117   1.700
ATOM     48  HB2 SER     6      42.346  44.471  24.525  0.0352   1.200
ATOM     49  HB3 SER     6      41.781  43.028  23.609  0.0352   1.200
ATOM     50  OG  SER     6      43.046  42.657  25.239 -0.6546   1.500
ATOM     51  HG  SER     6      42.358  42.026  25.463  0.4275   1.200
ATOM     52  C   SER     6      44.192  42.298  22.565  0.5973   1.700
ATOM     53  O   SER     6      43.274  41.684  21.952 -0.5679   1.500
ATOM     54  N   SER     7      45.232  41.692  23.030 -0.4157   1.550
ATOM     55  H   SER     7      45.979  42.175  23.507  0.2719   1.300
ATOM     56  CA  SER     7      45.613  40.294  22.781 -0.0249   1.700
ATOM     57  HA  SER     7      45.422  40.020  21.743  0.0843   1.200
ATOM     58  CB  SER     7      47.164  40.150  22.830  0.2117   1.700
ATOM     59  HB2 SER     7      47.448  40.517  23.817  0.0352   1.200
ATOM     60  HB3 SER     7      47.500  39.139  22.600  0.0352   1.200
ATOM     61  OG  SER     7      47.731  41.136  21.945 -0.6546   1.500
ATOM     62  HG  SER     7      47.650  41.976  22.402  0.4275   1.200
ATOM     63  C   SER     7      44.947  39.253  23.636  0.5973   1.700
ATOM     64  O   SER     7      45.304  38.092  23.441 -0.5679   1.500
ATOM     65  N   GLY     8      44.161  39.634  24.621 -0.4157   1.550
ATOM     66  H   GLY     8      43.851  40.583  24.470  0.2719   1.300
ATOM     67  CA  GLY     8      43.635  38.710  25.681 -0.0252   1.700
ATOM     68  HA2 GLY     8      42.954  39.264  26.327  0.0698   1.200
ATOM     69  HA3 GLY     8      43.137  37.826  25.281  0.0698   1.200
ATOM     70  C   GLY     8      44.832  38.246  26.591  0.5973   1.700
ATOM     71  O   GLY     8      46.051  38.506  26.469 -0.5679   1.500
ATOM     72  N   TYR     9      44.424  37.461  27.593 -0.4157   1.550
ATOM     73  H   TYR     9      43.435  37.255  27.605  0.2719   1.300
ATOM     74  CA  TYR     9      45.154  36.740  28.593 -0.0014   1.700
ATOM     75  HA  TYR     9      44.428  36.269  29.256  0.0876   1.200
ATOM     76  CB  TYR     9      46.174  35.668  28.054 -0.0152   1.700
ATOM     77  HB2 TYR     9      47.070  36.089  27.598  0.0295   1.200
ATOM     78  HB3 TYR     9      46.383  35.090  28.954  0.0295   1.200
ATOM     79  CG  TYR     9      45.630  34.781  26.965 -0.0011   1.700
ATOM     80  CD1 TYR     9      46.393  34.571  25.776 -0.1906   1.700
ATOM     81  HD1 TYR     9      47.374  35.007  25.658  0.1699   1.200
ATOM     82  CE1 TYR     9      45.948  33.653  24.799 -0.2341   1.700
ATOM     83  HE1 TYR     9      46.522  33.294  23.958  0.1656   1.200
ATOM     84  CZ  TYR     9      44.779  32.891  25.058  0.3226   1.700
ATOM     85  OH  TYR     9      44.212  32.073  24.109 -0.5579   1.500
ATOM     86  HH  TYR     9      43.854  32.443  23.299  0.3992   1.200
ATOM     87  CE2 TYR     9      44.080  33.031  26.260 -0.2341   1.700
ATOM     88  HE2 TYR     9      43.260  32.374  26.507  0.1656   1.200
ATOM     89  CD2 TYR     9      44.467  33.987  27.181 -0.1906   1.700
ATOM     90  HD2 TYR     9      44.109  33.966  28.200  0.1699   1.200
ATOM     91  C   TYR     9      45.763  37.739  29.566  0.5973   1.700
ATOM     92  O   TYR     9      46.016  38.919  29.190 -0.5679   1.500
ATOM     93  N   CYM    10      46.123  37.294  30.728 -0.4630   1.550
ATOM     94  CA  CYM    10      46.719  38.033  31.860  0.0350   1.700
ATOM     95  C   CYM    10      45.972  39.304  32.286  0.6160   1.700
ATOM     96  O   CYM    10      44.863  39.570  31.778 -0.5040   1.500
ATOM     97  CB  CYM    10      48.164  38.260  31.454 -0.3248   1.700
ATOM     98  SG  CYM    10      49.244  38.719  32.865 -0.4729   1.800
ATOM     99  H   CYM    10      45.937  36.336  30.985  0.2520   1.300
ATOM    100  HA  CYM    10      46.906  37.415  32.738  0.0480   1.200
ATOM    101  HB3 CYM    10      48.060  39.046  30.706  0.1755   1.200
ATOM    102  HB2 CYM    10      48.557  37.406  30.900  0.1755   1.200
ATOM    103  N   ILE    11      46.480  40.048  33.302 -0.4157   1.550
ATOM    104  H   ILE    11      47.315  39.733  33.774  0.2719   1.300
ATOM    105  CA  ILE    11      45.918  41.335  33.779 -0.0597   1.700
ATOM    106  HA  ILE    11      44.834  41.262  33.697  0.0869   1.200
ATOM    107  CB  ILE    11      46.524  41.637  35.165  0.1303   1.700
ATOM    108  HB  ILE    11      47.573  41.909  35.044  0.0187   1.200
ATOM    109  CG2 ILE    11      45.735  42.839  35.755 -0.3204   1.700
ATOM    110 HG21 ILE    11      45.607  43.582  34.968  0.0882   1.200
ATOM    111 HG22 ILE    11      44.828  42.554  36.287  0.0882   1.200
ATOM    112 HG23 ILE    11      46.298  43.395  36.505  0.0882   1.200
ATOM    113  CG1 ILE    11      46.577  40.439  36.137 -0.0430   1.700
ATOM    114 HG12 ILE    11      45.583  40.092  36.421  0.0236   1.200
ATOM    115 HG13 ILE    11      47.162  39.652  35.663  0.0236   1.200
ATOM    116  CD1 ILE    11      47.046  40.874  37.588 -0.0660   1.700
ATOM    117 HD11 ILE    11      48.075  41.221  37.492  0.0186   1.200
ATOM    118 HD12 ILE    11      46.428  41.635  38.064  0.0186   1.200
ATOM    119 HD13 ILE    11      46.976  40.015  38.255  0.0186   1.200
ATOM    120  C   ILE    11      46.201  42.464  32.761  0.5973   1.700
ATOM    121  O   ILE    11      45.435  43.418  32.587 -0.5679   1.500
ATOM    122  N   CYM    12      47.250  42.279  32.007 -0.4630   1.550
ATOM    123  CA  CYM    12      47.933  43.280  31.165  0.0350   1.700
ATOM    124  C   CYM    12      47.697  43.139  29.638  0.6160   1.700
ATOM    125  O   CYM    12      47.858  44.091  28.935 -0.5040   1.500
ATOM    126  CB  CYM    12      49.415  43.091  31.518 -0.3248   1.700
ATOM    127  SG  CYM    12      50.013  41.646  30.519 -0.4729   1.800
ATOM    128  H   CYM    12      47.684  41.367  32.025  0.2520   1.300
ATOM    129  HA  CYM    12      47.675  44.296  31.463  0.0480   1.200
ATOM    130  HB3 CYM    12      49.665  43.079  32.579  0.1755   1.200
ATOM    131  HB2 CYM    12      49.994  43.928  31.128  0.1755   1.200
ATOM    132  N   ASN    13      47.164  41.982  29.165 -0.4157   1.550
ATOM    133  H   ASN    13      47.104  41.225  29.832  0.2719   1.300
ATOM    134  CA  ASN    13      46.755  41.731  27.751  0.0143   1.700
ATOM    135  HA  ASN    13      46.673  40.645  27.719  0.1048   1.200
ATOM    136  CB  ASN    13      45.376  42.441  27.456 -0.2041   1.700
ATOM    137  HB2 ASN    13      45.393  43.530  27.411  0.0797   1.200
ATOM    138  HB3 ASN    13      45.161  42.160  26.425  0.0797   1.200
ATOM    139  CG  ASN    13      44.164  41.968  28.228  0.7130   1.700
ATOM    140  OD1 ASN    13      43.344  42.812  28.581 -0.5931   1.500
ATOM    141  ND2 ASN    13      43.932  40.728  28.493 -0.9191   1.550
ATOM    142 HD21 ASN    13      43.189  40.684  29.175  0.4196   1.300
ATOM    143 HD22 ASN    13      44.697  40.072  28.570  0.4196   1.300
ATOM    144  C   ASN    13      47.842  42.109  26.712  0.5973   1.700
ATOM    145  O   ASN    13      47.629  42.808  25.762 -0.5679   1.500
ATOM    146  N   GLN    14      49.118  41.741  26.992 -0.4157   1.550
ATOM    147  H   GLN    14      49.359  41.328  27.881  0.2719   1.300
ATOM    148  CA  GLN    14      50.209  41.946  26.010 -0.0031   1.700
ATOM    149  HA  GLN    14      50.062  42.961  25.641  0.0850   1.200
ATOM    150  CB  GLN    14      51.598  41.835  26.724 -0.0036   1.700
ATOM    151  HB2 GLN    14      51.498  40.994  27.411  0.0171   1.200
ATOM    152  HB3 GLN    14      52.382  41.522  26.035  0.0171   1.200
ATOM    153  CG  GLN    14      52.080  43.190  27.270 -0.0645   1.700
ATOM    154  HG2 GLN    14      51.317  43.493  27.987  0.0352   1.200
ATOM    155  HG3 GLN    14      53.050  42.987  27.722  0.0352   1.200
ATOM    156  CD  GLN    14      52.303  44.293  26.208  0.6951   1.700
ATOM    157  OE1 GLN    14      52.281  44.005  25.039 -0.6086   1.500
ATOM    158  NE2 GLN    14      52.540  45.503  26.615 -0.9407   1.550
ATOM    159 HE21 GLN    14      52.709  46.157  25.864  0.4251   1.300
ATOM    160 HE22 GLN    14      52.558  45.755  27.593  0.4251   1.300
ATOM    161  C   GLN    14      50.097  40.965  24.795  0.5973   1.700
ATOM    162  O   GLN    14      49.533  39.902  24.835 -0.5679   1.500
ATOM    163  N   VAL    15      50.763  41.285  23.629 -0.4157   1.550
ATOM    164  H   VAL    15      51.310  42.131  23.698  0.2719   1.300
ATOM    165  CA  VAL    15      51.137  40.206  22.656 -0.0875   1.700
ATOM    166  HA  VAL    15      50.234  39.695  22.322  0.0969   1.200
ATOM    167  CB  VAL    15      51.751  40.792  21.362  0.2985   1.700
ATOM    168  HB  VAL    15      51.862  39.898  20.749 -0.0297   1.200
ATOM    169  CG1 VAL    15      50.806  41.837  20.719 -0.3192   1.700
ATOM    170 HG11 VAL    15      49.727  41.685  20.692  0.0791   1.200
ATOM    171 HG12 VAL    15      50.913  42.744  21.313  0.0791   1.200
ATOM    172 HG13 VAL    15      51.019  42.132  19.692  0.0791   1.200
ATOM    173  CG2 VAL    15      53.093  41.390  21.619 -0.3192   1.700
ATOM    174 HG21 VAL    15      53.053  42.281  22.244  0.0791   1.200
ATOM    175 HG22 VAL    15      53.703  40.554  21.960  0.0791   1.200
ATOM    176 HG23 VAL    15      53.548  41.673  20.670  0.0791   1.200
ATOM    177  C   VAL    15      52.085  39.155  23.215  0.5973   1.700
ATOM    178  O   VAL    15      52.956  39.431  24.007 -0.5679   1.500
ATOM    179  N   SER    16      51.870  37.846  22.940 -0.4157   1.550
ATOM    180  H   SER    16      51.167  37.559  22.275  0.2719   1.300
ATOM    181  CA  SER    16      52.666  36.734  23.545 -0.0249   1.700
ATOM    182  HA  SER    16      52.496  36.862  24.614  0.0843   1.200
ATOM    183  CB  SER    16      52.089  35.338  23.207  0.2117   1.700
ATOM    184  HB2 SER    16      52.051  35.342  22.118  0.0352   1.200
ATOM    185  HB3 SER    16      52.659  34.505  23.620  0.0352   1.200
ATOM    186  OG  SER    16      50.817  35.168  23.765 -0.6546   1.500
ATOM    187  HG  SER    16      50.960  35.252  24.710  0.4275   1.200
ATOM    188  C   SER    16      54.073  36.821  23.122  0.5973   1.700
ATOM    189  O   SER    16      54.461  36.749  21.956 -0.5679   1.500
ATOM    190  N   TYR    17      54.913  36.647  24.136 -0.4157   1.550
ATOM    191  H   TYR    17      54.495  36.916  25.015  0.2719   1.300
ATOM    192  CA  TYR    17      56.346  36.230  24.086 -0.0014   1.700
ATOM    193  HA  TYR    17      56.457  35.558  23.235  0.0876   1.200
ATOM    194  CB  TYR    17      57.291  37.474  23.764 -0.0152   1.700
ATOM    195  HB2 TYR    17      58.309  37.088  23.803  0.0295   1.200
ATOM    196  HB3 TYR    17      57.300  37.839  22.737  0.0295   1.200
ATOM    197  CG  TYR    17      57.131  38.601  24.725 -0.0011   1.700
ATOM    198  CD1 TYR    17      57.899  38.643  25.877 -0.1906   1.700
ATOM    199  HD1 TYR    17      58.662  37.917  26.118  0.1699   1.200
ATOM    200  CE1 TYR    17      57.745  39.732  26.758 -0.2341   1.700
ATOM    201  HE1 TYR    17      58.285  39.725  27.693  0.1656   1.200
ATOM    202  CZ  TYR    17      56.807  40.776  26.456  0.3226   1.700
ATOM    203  OH  TYR    17      56.528  41.844  27.214 -0.5579   1.500
ATOM    204  HH  TYR    17      56.941  41.742  28.074  0.3992   1.200
ATOM    205  CE2 TYR    17      56.018  40.676  25.341 -0.2341   1.700
ATOM    206  HE2 TYR    17      55.162  41.330  25.268  0.1656   1.200
ATOM    207  CD2 TYR    17      56.110  39.579  24.519 -0.1906   1.700
ATOM    208  HD2 TYR    17      55.494  39.497  23.636  0.1699   1.200
ATOM    209  C   TYR    17      56.705  35.537  25.454  0.5973   1.700
ATOM    210  O   TYR    17      56.082  35.822  26.489 -0.5679   1.500
ATOM    211  N   GLY    18      57.713  34.670  25.486 -0.4157   1.550
ATOM    212  H   GLY    18      57.945  34.275  24.586  0.2719   1.300
ATOM    213  CA  GLY    18      57.986  33.834  26.639 -0.0252   1.700
ATOM    214  HA2 GLY    18      58.874  33.239  26.431  0.0698   1.200
ATOM    215  HA3 GLY    18      58.152  34.508  27.480  0.0698   1.200
ATOM    216  C   GLY    18      56.915  32.879  27.065  0.5973   1.700
ATOM    217  O   GLY    18      56.134  32.347  26.269 -0.5679   1.500
ATOM    218  N   GLU    19      56.999  32.487  28.302 -0.5163   1.550
ATOM    219  H   GLU    19      57.803  32.915  28.739  0.2936   1.300
ATOM    220  CA  GLU    19      56.393  31.392  28.990  0.0397   1.700
ATOM    221  HA  GLU    19      56.024  30.639  28.293  0.1105   1.200
ATOM    222  CB  GLU    19      57.398  30.768  29.974  0.0560   1.700
ATOM    223  HB2 GLU    19      57.613  31.375  30.854 -0.0173   1.200
ATOM    224  HB3 GLU    19      56.838  29.924  30.378 -0.0173   1.200
ATOM    225  CG  GLU    19      58.698  30.241  29.371  0.0136   1.700
ATOM    226  HG2 GLU    19      59.179  29.478  29.984 -0.0425   1.200
ATOM    227  HG3 GLU    19      58.515  29.640  28.480 -0.0425   1.200
ATOM    228  CD  GLU    19      59.785  31.237  29.129  0.8054   1.700
ATOM    229  OE1 GLU    19      59.523  32.398  29.449 -0.8188   1.500
ATOM    230  OE2 GLU    19      60.945  30.899  28.671 -0.8188   1.500
ATOM    231  C   GLU    19      55.087  31.912  29.651  0.5366   1.700
ATOM    232  O   GLU    19      54.855  33.117  29.831 -0.5819   1.500
ATOM    233  N   MET    20      54.165  31.094  29.919 -0.4157   1.550
ATOM    234  H   MET    20      54.249  30.140  29.598  0.2719   1.300
ATOM    235  CA  MET    20      52.792  31.360  30.388 -0.0237   1.700
ATOM    236  HA  MET    20      52.689  32.163  31.117  0.0880   1.200
ATOM    237  CB  MET    20      51.934  31.622  29.183  0.0342   1.700
ATOM    238  HB2 MET    20      52.171  32.603  28.770  0.0241   1.200
ATOM    239  HB3 MET    20      52.115  30.901  28.386  0.0241   1.200
ATOM    240  CG  MET    20      50.444  31.492  29.482  0.0018   1.700
ATOM    241  HG2 MET    20      50.162  30.441  29.532  0.0440   1.200
ATOM    242  HG3 MET    20      50.206  31.847  30.485  0.0440   1.200
ATOM    243  SD  MET    20      49.276  32.074  28.217 -0.2737   1.800
ATOM    244  CE  MET    20      49.482  33.778  28.539 -0.0536   1.700
ATOM    245  HE1 MET    20      48.611  34.286  28.125  0.0684   1.200
ATOM    246  HE2 MET    20      49.657  33.947  29.602  0.0684   1.200
ATOM    247  HE3 MET    20      50.412  34.006  28.019  0.0684   1.200
ATOM    248  C   MET    20      52.264  30.148  31.194  0.5973   1.700
ATOM    249  O   MET    20      52.587  29.021  30.840 -0.5679   1.500
ATOM    250  N   VAL    21      51.391  30.462  32.171 -0.4157   1.550
ATOM    251  H   VAL    21      51.083  31.423  32.194  0.2719   1.300
ATOM    252  CA  VAL    21      50.774  29.535  33.122 -0.0875   1.700
ATOM    253  HA  VAL    21      50.924  28.492  32.843  0.0969   1.200
ATOM    254  CB  VAL    21      51.242  29.719  34.570  0.2985   1.700
ATOM    255  HB  VAL    21      52.326  29.607  34.535 -0.0297   1.200
ATOM    256  CG1 VAL    21      51.034  31.093  35.193 -0.3192   1.700
ATOM    257 HG11 VAL    21      51.435  30.981  36.200  0.0791   1.200
ATOM    258 HG12 VAL    21      51.626  31.808  34.621  0.0791   1.200
ATOM    259 HG13 VAL    21      50.015  31.476  35.246  0.0791   1.200
ATOM    260  CG2 VAL    21      50.795  28.521  35.512 -0.3192   1.700
ATOM    261 HG21 VAL    21      49.734  28.628  35.740  0.0791   1.200
ATOM    262 HG22 VAL    21      50.989  27.604  34.956  0.0791   1.200
ATOM    263 HG23 VAL    21      51.393  28.577  36.421  0.0791   1.200
ATOM    264  C   VAL    21      49.203  29.759  33.054  0.5973   1.700
ATOM    265  O   VAL    21      48.803  30.803  32.565 -0.5679   1.500
ATOM    266  N   GLY    22      48.360  28.798  33.485 -0.4157   1.550
ATOM    267  H   GLY    22      48.671  27.905  33.840  0.2719   1.300
ATOM    268  CA  GLY    22      46.857  28.899  33.382 -0.0252   1.700
ATOM    269  HA2 GLY    22      46.630  29.963  33.443  0.0698   1.200
ATOM    270  HA3 GLY    22      46.440  28.468  32.472  0.0698   1.200
ATOM    271  C   GLY    22      46.104  28.166  34.577  0.5973   1.700
ATOM    272  O   GLY    22      46.663  27.188  35.030 -0.5679   1.500
ATOM    273  N   CYM    23      44.982  28.608  35.016 -0.4630   1.550
ATOM    274  H   CYM    23      44.570  29.339  34.453  0.2520   1.300
ATOM    275  CA  CYM    23      44.435  28.409  36.334  0.0350   1.700
ATOM    276  HA  CYM    23      45.269  28.236  37.014  0.0480   1.200
ATOM    277  CB  CYM    23      43.705  29.675  36.591 -0.4621   1.700
ATOM    278  HB3 CYM    23      43.036  30.009  35.798  0.1696   1.200
ATOM    279  HB2 CYM    23      44.412  30.502  36.653  0.1696   1.200
ATOM    280  SG  CYM    23      42.787  29.708  38.183 -0.5300   1.800
ATOM    281  C   CYM    23      43.504  27.170  36.356  0.6160   1.700
ATOM    282  O   CYM    23      42.770  26.931  35.388 -0.5040   1.500
ATOM    283  N   ASP    24      43.531  26.285  37.370 -0.5163   1.550
ATOM    284  H   ASP    24      44.290  26.355  38.034  0.2936   1.300
ATOM    285  CA  ASP    24      42.672  25.082  37.351  0.0381   1.700
ATOM    286  HA  ASP    24      42.735  24.641  36.356  0.0880   1.200
ATOM    287  CB  ASP    24      43.270  24.121  38.352 -0.0303   1.700
ATOM    288  HB2 ASP    24      43.368  24.526  39.359 -0.0122   1.200
ATOM    289  HB3 ASP    24      42.620  23.247  38.389 -0.0122   1.200
ATOM    290  CG  ASP    24      44.598  23.562  37.872  0.7994   1.700
ATOM    291  OD1 ASP    24      45.303  22.909  38.728 -0.8014   1.500
ATOM    292  OD2 ASP    24      44.971  23.502  36.678 -0.8014   1.500
ATOM    293  C   ASP    24      41.208  25.283  37.751  0.5366   1.700
ATOM    294  O   ASP    24      40.347  24.382  37.748 -0.5819   1.500
ATOM    295  N   ASN    25      40.823  26.519  38.078 -0.4157   1.550
ATOM    296  H   ASN    25      41.436  27.267  37.787  0.2719   1.300
ATOM    297  CA  ASN    25      39.557  26.975  38.606  0.0143   1.700
ATOM    298  HA  ASN    25      39.162  26.181  39.239  0.1048   1.200
ATOM    299  CB  ASN    25      39.764  28.202  39.536 -0.2041   1.700
ATOM    300  HB2 ASN    25      40.464  27.973  40.339  0.0797   1.200
ATOM    301  HB3 ASN    25      40.152  28.942  38.836  0.0797   1.200
ATOM    302  CG  ASN    25      38.483  28.739  40.144  0.7130   1.700
ATOM    303  OD1 ASN    25      37.664  27.979  40.694 -0.5931   1.500
ATOM    304  ND2 ASN    25      38.325  30.011  40.129 -0.9191   1.550
ATOM    305 HD21 ASN    25      37.710  30.358  40.852  0.4196   1.300
ATOM    306 HD22 ASN    25      39.045  30.610  39.752  0.4196   1.300
ATOM    307  C   ASN    25      38.499  27.144  37.528  0.5973   1.700
ATOM    308  O   ASN    25      38.680  27.832  36.537 -0.5679   1.500
ATOM    309  N   GLN    26      37.329  26.540  37.717 -0.4157   1.550
ATOM    310  H   GLN    26      37.145  25.908  38.483  0.2719   1.300
ATOM    311  CA  GLN    26      36.233  26.637  36.746 -0.0031   1.700
ATOM    312  HA  GLN    26      36.582  26.634  35.713  0.0850   1.200
ATOM    313  CB  GLN    26      35.395  25.382  36.749 -0.0036   1.700
ATOM    314  HB2 GLN    26      34.855  25.318  37.694  0.0171   1.200
ATOM    315  HB3 GLN    26      34.678  25.547  35.944  0.0171   1.200
ATOM    316  CG  GLN    26      36.233  24.135  36.578 -0.0645   1.700
ATOM    317  HG2 GLN    26      36.849  24.296  35.694  0.0352   1.200
ATOM    318  HG3 GLN    26      36.849  23.927  37.453  0.0352   1.200
ATOM    319  CD  GLN    26      35.482  22.823  36.256  0.6951   1.700
ATOM    320  OE1 GLN    26      34.299  22.742  36.457 -0.6086   1.500
ATOM    321  NE2 GLN    26      36.103  21.715  35.902 -0.9407   1.550
ATOM    322 HE21 GLN    26      35.507  20.936  35.659  0.4251   1.300
ATOM    323 HE22 GLN    26      37.089  21.683  35.688  0.4251   1.300
ATOM    324  C   GLN    26      35.362  27.936  36.710  0.5973   1.700
ATOM    325  O   GLN    26      34.227  27.926  36.213 -0.5679   1.500
ATOM    326  N   ASP    27      35.958  29.066  37.191 -0.5163   1.550
ATOM    327  H   ASP    27      36.845  28.923  37.653  0.2936   1.300
ATOM    328  CA  ASP    27      35.372  30.402  37.129  0.0381   1.700
ATOM    329  HA  ASP    27      34.902  30.414  36.146  0.0880   1.200
ATOM    330  CB  ASP    27      34.201  30.647  38.080 -0.0303   1.700
ATOM    331  HB2 ASP    27      34.643  30.351  39.032 -0.0122   1.200
ATOM    332  HB3 ASP    27      34.186  31.724  38.244 -0.0122   1.200
ATOM    333  CG  ASP    27      32.799  30.131  37.701  0.7994   1.700
ATOM    334  OD1 ASP    27      32.311  30.670  36.761 -0.8014   1.500
ATOM    335  OD2 ASP    27      32.143  29.363  38.433 -0.8014   1.500
ATOM    336  C   ASP    27      36.446  31.449  37.063  0.5366   1.700
ATOM    337  O   ASP    27      36.288  32.575  37.544 -0.5819   1.500
ATOM    338  N   CYM    28      37.577  31.157  36.462 -0.4630   1.550
ATOM    339  H   CYM    28      37.816  30.305  35.976  0.2520   1.300
ATOM    340  CA  CYM    28      38.564  32.195  36.182  0.0350   1.700
ATOM    341  HA  CYM    28      38.757  32.911  36.980  0.0480   1.200
ATOM    342  CB  CYM    28      39.928  31.502  36.162 -0.4621   1.700
ATOM    343  HB3 CYM    28      39.979  30.973  35.210  0.1696   1.200
ATOM    344  HB2 CYM    28      40.150  30.838  36.998  0.1696   1.200
ATOM    345  SG  CYM    28      41.212  32.741  36.272 -0.5300   1.800
ATOM    346  C   CYM    28      38.292  33.081  34.925  0.6160   1.700
ATOM    347  O   CYM    28      38.631  32.612  33.876 -0.5040   1.500
ATOM    348  N   PRO    29      37.850  34.302  35.036 -0.2548   1.550
ATOM    349  CD  PRO    29      37.777  35.143  36.202  0.0192   1.700
ATOM    350  HD2 PRO    29      38.669  35.174  36.826  0.0391   1.200
ATOM    351  HD3 PRO    29      36.939  34.875  36.845  0.0391   1.200
ATOM    352  CG  PRO    29      37.533  36.588  35.769  0.0189   1.700
ATOM    353  HG2 PRO    29      38.444  37.184  35.717  0.0213   1.200
ATOM    354  HG3 PRO    29      36.919  37.074  36.527  0.0213   1.200
ATOM    355  CB  PRO    29      36.800  36.333  34.408 -0.0070   1.700
ATOM    356  HB2 PRO    29      36.901  37.203  33.759  0.0253   1.200
ATOM    357  HB3 PRO    29      35.729  36.127  34.412  0.0253   1.200
ATOM    358  CA  PRO    29      37.509  35.110  33.845 -0.0266   1.700
ATOM    359  HA  PRO    29      36.818  34.639  33.145  0.0641   1.200
ATOM    360  C   PRO    29      38.688  35.637  33.058  0.5896   1.700
ATOM    361  O   PRO    29      38.543  36.137  31.927 -0.5748   1.500
ATOM    362  N   ILE    30      39.894  35.379  33.587 -0.4157   1.550
ATOM    363  H   ILE    30      40.081  34.818  34.406  0.2719   1.300
ATOM    364  CA  ILE    30      41.178  35.598  32.810 -0.0597   1.700
ATOM    365  HA  ILE    30      40.942  36.181  31.920  0.0869   1.200
ATOM    366  CB  ILE    30      42.133  36.486  33.625  0.1303   1.700
ATOM    367  HB  ILE    30      42.355  35.937  34.540  0.0187   1.200
ATOM    368  CG2 ILE    30      43.503  36.625  32.926 -0.3204   1.700
ATOM    369 HG21 ILE    30      44.084  35.704  32.881  0.0882   1.200
ATOM    370 HG22 ILE    30      43.410  36.890  31.872  0.0882   1.200
ATOM    371 HG23 ILE    30      44.180  37.288  33.465  0.0882   1.200
ATOM    372  CG1 ILE    30      41.474  37.811  34.006 -0.0430   1.700
ATOM    373 HG12 ILE    30      41.496  38.363  33.066  0.0236   1.200
ATOM    374 HG13 ILE    30      40.495  37.732  34.479  0.0236   1.200
ATOM    375  CD1 ILE    30      42.426  38.559  34.953 -0.0660   1.700
ATOM    376 HD11 ILE    30      42.810  37.900  35.731  0.0186   1.200
ATOM    377 HD12 ILE    30      43.277  39.020  34.451  0.0186   1.200
ATOM    378 HD13 ILE    30      41.910  39.335  35.518  0.0186   1.200
ATOM    379  C   ILE    30      41.810  34.267  32.361  0.5973   1.700
ATOM    380  O   ILE    30      42.263  34.140  31.281 -0.5679   1.500
ATOM    381  N   GLU    31      41.792  33.230  33.261 -0.5163   1.550
ATOM    382  H   GLU    31      41.408  33.379  34.183  0.2936   1.300
ATOM    383  CA  GLU    31      42.318  31.903  33.061  0.0397   1.700
ATOM    384  HA  GLU    31      42.031  31.317  33.934  0.1105   1.200
ATOM    385  CB  GLU    31      41.667  31.178  31.932  0.0560   1.700
ATOM    386  HB2 GLU    31      40.582  31.117  32.020 -0.0173   1.200
ATOM    387  HB3 GLU    31      41.823  31.731  31.006 -0.0173   1.200
ATOM    388  CG  GLU    31      42.162  29.743  31.644  0.0136   1.700
ATOM    389  HG2 GLU    31      43.220  29.759  31.380 -0.0425   1.200
ATOM    390  HG3 GLU    31      41.954  29.191  32.561 -0.0425   1.200
ATOM    391  CD  GLU    31      41.462  28.905  30.565  0.8054   1.700
ATOM    392  OE1 GLU    31      40.792  29.355  29.582 -0.8188   1.500
ATOM    393  OE2 GLU    31      41.646  27.679  30.589 -0.8188   1.500
ATOM    394  C   GLU    31      43.836  31.743  32.892  0.5366   1.700
ATOM    395  O   GLU    31      44.391  30.890  33.535 -0.5819   1.500
ATOM    396  N   TRP    32      44.525  32.410  31.919 -0.4157   1.550
ATOM    397  H   TRP    32      43.996  33.140  31.463  0.2719   1.300
ATOM    398  CA  TRP    32      45.961  32.347  31.580 -0.0275   1.700
ATOM    399  HA  TRP    32      46.382  31.464  32.060  0.1123   1.200
ATOM    400  CB  TRP    32      46.127  32.160  30.089 -0.0050   1.700
ATOM    401  HB2 TRP    32      45.589  32.956  29.576  0.0339   1.200
ATOM    402  HB3 TRP    32      47.192  32.148  29.857  0.0339   1.200
ATOM    403  CG  TRP    32      45.583  30.892  29.538 -0.1415   1.700
ATOM    404  CD1 TRP    32      44.304  30.768  29.054 -0.1638   1.700
ATOM    405  HD1 TRP    32      43.558  31.536  28.912  0.2062   1.200
ATOM    406  NE1 TRP    32      44.185  29.453  28.607 -0.3418   1.550
ATOM    407  HE1 TRP    32      43.283  29.090  28.334  0.3412   1.300
ATOM    408  CE2 TRP    32      45.241  28.669  28.902  0.1380   1.700
ATOM    409  CZ2 TRP    32      45.539  27.316  28.736 -0.2601   1.700
ATOM    410  HZ2 TRP    32      44.815  26.644  28.301  0.1572   1.200
ATOM    411  CH2 TRP    32      46.810  26.809  29.052 -0.1134   1.700
ATOM    412  HH2 TRP    32      47.103  25.779  28.913  0.1417   1.200
ATOM    413  CZ3 TRP    32      47.797  27.666  29.556 -0.1972   1.700
ATOM    414  HZ3 TRP    32      48.797  27.314  29.765  0.1447   1.200
ATOM    415  CE3 TRP    32      47.436  29.025  29.814 -0.2387   1.700
ATOM    416  HE3 TRP    32      48.165  29.663  30.292  0.1700   1.200
ATOM    417  CD2 TRP    32      46.240  29.600  29.428  0.1243   1.700
ATOM    418  C   TRP    32      46.626  33.619  31.981  0.5973   1.700
ATOM    419  O   TRP    32      46.014  34.658  31.743 -0.5679   1.500
ATOM    420  N   PHE    33      47.845  33.544  32.475 -0.4157   1.550
ATOM    421  H   PHE    33      48.102  32.582  32.646  0.2719   1.300
ATOM    422  CA  PHE    33      48.698  34.615  32.968 -0.0024   1.700
ATOM    423  HA  PHE    33      48.367  35.601  32.642  0.0978   1.200
ATOM    424  CB  PHE    33      48.575  34.577  34.534 -0.0343   1.700
ATOM    425  HB2 PHE    33      49.059  33.679  34.920  0.0295   1.200
ATOM    426  HB3 PHE    33      49.014  35.492  34.930  0.0295   1.200
ATOM    427  CG  PHE    33      47.118  34.600  35.061  0.0118   1.700
ATOM    428  CD1 PHE    33      46.370  33.424  35.286 -0.1256   1.700
ATOM    429  HD1 PHE    33      46.800  32.446  35.128  0.1330   1.200
ATOM    430  CE1 PHE    33      45.043  33.576  35.730 -0.1704   1.700
ATOM    431  HE1 PHE    33      44.470  32.663  35.800  0.1430   1.200
ATOM    432  CZ  PHE    33      44.510  34.831  36.050 -0.1072   1.700
ATOM    433  HZ  PHE    33      43.515  34.922  36.459  0.1297   1.200
ATOM    434  CE2 PHE    33      45.246  36.015  35.824 -0.1704   1.700
ATOM    435  HE2 PHE    33      44.856  37.017  35.930  0.1430   1.200
ATOM    436  CD2 PHE    33      46.573  35.838  35.378 -0.1256   1.700
ATOM    437  HD2 PHE    33      47.123  36.729  35.115  0.1330   1.200
ATOM    438  C   PHE    33      50.188  34.340  32.585  0.5973   1.700
ATOM    439  O   PHE    33      50.571  33.167  32.374 -0.5679   1.500
ATOM    440  N   HIN    34      50.970  35.363  32.474 -0.5641   1.550
ATOM    441  H   HIN    34      50.626  36.293  32.663  0.2469   1.300
ATOM    442  CA  HIN    34      52.423  35.263  32.157  0.3171   1.700
ATOM    443  HA  HIN    34      52.558  34.642  31.271  0.0096   1.200
ATOM    444  CB  HIN    34      52.976  36.697  31.772 -0.1347   1.700
ATOM    445  HB2 HIN    34      53.016  37.412  32.594  0.0083   1.200
ATOM    446  HB3 HIN    34      54.020  36.703  31.456  0.0381   1.200
ATOM    447  CG  HIN    34      52.241  37.296  30.526  0.1504   1.700
ATOM    448  ND1 HIN    34      51.459  38.444  30.556 -0.7626   1.550
ATOM    449  CE1 HIN    34      50.944  38.675  29.294  0.4994   1.700
ATOM    450  HE1 HIN    34      50.290  39.469  28.962 -0.0295   1.200
ATOM    451  NE2 HIN    34      51.555  37.893  28.432 -0.7656   1.550
ATOM    452  CD2 HIN    34      52.290  36.983  29.188  0.0405   1.700
ATOM    453  HD2 HIN    34      52.874  36.205  28.718  0.0525   1.200
ATOM    454  C   HIN    34      53.226  34.694  33.333  0.4588   1.700
ATOM    455  O   HIN    34      52.866  34.912  34.469 -0.5653   1.500
ATOM    456  N   TYR    35      54.324  33.945  33.012 -0.4157   1.550
ATOM    457  H   TYR    35      54.593  33.900  32.039  0.2719   1.300
ATOM    458  CA  TYR    35      55.333  33.608  34.058 -0.0014   1.700
ATOM    459  HA  TYR    35      54.831  33.076  34.866  0.0876   1.200
ATOM    460  CB  TYR    35      56.426  32.761  33.401 -0.0152   1.700
ATOM    461  HB2 TYR    35      56.623  33.166  32.408  0.0295   1.200
ATOM    462  HB3 TYR    35      57.284  33.178  33.928  0.0295   1.200
ATOM    463  CG  TYR    35      56.269  31.213  33.309 -0.0011   1.700
ATOM    464  CD1 TYR    35      57.412  30.463  33.508 -0.1906   1.700
ATOM    465  HD1 TYR    35      58.287  31.013  33.822  0.1699   1.200
ATOM    466  CE1 TYR    35      57.462  29.062  33.387 -0.2341   1.700
ATOM    467  HE1 TYR    35      58.424  28.577  33.459  0.1656   1.200
ATOM    468  CZ  TYR    35      56.239  28.401  33.147  0.3226   1.700
ATOM    469  OH  TYR    35      56.156  27.063  33.153 -0.5579   1.500
ATOM    470  HH  TYR    35      57.002  26.647  32.969  0.3992   1.200
ATOM    471  CE2 TYR    35      55.067  29.155  32.970 -0.2341   1.700
ATOM    472  HE2 TYR    35      54.140  28.623  32.819  0.1656   1.200
ATOM    473  CD2 TYR    35      55.072  30.576  33.083 -0.1906   1.700
ATOM    474  HD2 TYR    35      54.204  31.189  32.893  0.1699   1.200
ATOM    475  C   TYR    35      55.882  34.921  34.559  0.5973   1.700
ATOM    476  O   TYR    35      56.071  34.955  35.768 -0.5679   1.500
ATOM    477  N   GLY    36      56.187  35.913  33.700 -0.4157   1.550
ATOM    478  H   GLY    36      56.061  35.718  32.718  0.2719   1.300
ATOM    479  CA  GLY    36      56.860  37.185  34.107 -0.0252   1.700
ATOM    480  HA2 GLY    36      57.840  36.891  34.481  0.0698   1.200
ATOM    481  HA3 GLY    36      57.039  37.744  33.189  0.0698   1.200
ATOM    482  C   GLY    36      55.972  38.044  35.051  0.5973   1.700
ATOM    483  O   GLY    36      56.537  38.737  35.902 -0.5679   1.500
ATOM    484  N   CYM    37      54.635  37.934  35.030 -0.4630   1.550
ATOM    485  CA  CYM    37      53.705  38.773  35.779  0.0350   1.700
ATOM    486  C   CYM    37      53.288  38.192  37.106  0.6160   1.700
ATOM    487  O   CYM    37      53.263  38.862  38.147 -0.5040   1.500
ATOM    488  CB  CYM    37      52.454  39.056  34.929 -0.3248   1.700
ATOM    489  SG  CYM    37      52.850  40.096  33.494 -0.4729   1.800
ATOM    490  H   CYM    37      54.141  37.433  34.306  0.2520   1.300
ATOM    491  HA  CYM    37      54.136  39.765  35.906  0.0480   1.200
ATOM    492  HB3 CYM    37      51.733  39.644  35.497  0.1755   1.200
ATOM    493  HB2 CYM    37      51.994  38.125  34.596  0.1755   1.200
ATOM    494  N   VAL    38      52.906  36.886  37.063 -0.4157   1.550
ATOM    495  H   VAL    38      52.883  36.494  36.132  0.2719   1.300
ATOM    496  CA  VAL    38      52.810  35.971  38.219 -0.0875   1.700
ATOM    497  HA  VAL    38      52.121  36.422  38.933  0.0969   1.200
ATOM    498  CB  VAL    38      52.205  34.646  37.831  0.2985   1.700
ATOM    499  HB  VAL    38      52.858  34.141  37.119 -0.0297   1.200
ATOM    500  CG1 VAL    38      52.064  33.717  39.046 -0.3192   1.700
ATOM    501 HG11 VAL    38      51.203  33.062  38.914  0.0791   1.200
ATOM    502 HG12 VAL    38      52.951  33.142  39.310  0.0791   1.200
ATOM    503 HG13 VAL    38      51.783  34.272  39.941  0.0791   1.200
ATOM    504  CG2 VAL    38      50.800  34.862  37.253 -0.3192   1.700
ATOM    505 HG21 VAL    38      50.065  35.274  37.945  0.0791   1.200
ATOM    506 HG22 VAL    38      50.971  35.542  36.418  0.0791   1.200
ATOM    507 HG23 VAL    38      50.472  33.925  36.802  0.0791   1.200
ATOM    508  C   VAL    38      54.182  35.716  38.955  0.5973   1.700
ATOM    509  O   VAL    38      54.088  35.491  40.181 -0.5679   1.500
ATOM    510  N   GLY    39      55.347  35.685  38.400 -0.4157   1.550
ATOM    511  H   GLY    39      55.467  35.808  37.404  0.2719   1.300
ATOM    512  CA  GLY    39      56.648  35.537  38.979 -0.0252   1.700
ATOM    513  HA2 GLY    39      57.432  35.968  38.357  0.0698   1.200
ATOM    514  HA3 GLY    39      56.681  36.016  39.958  0.0698   1.200
ATOM    515  C   GLY    39      56.971  34.127  39.069  0.5973   1.700
ATOM    516  O   GLY    39      57.244  33.596  40.098 -0.5679   1.500
ATOM    517  N   LEU    40      56.922  33.410  37.940 -0.4157   1.550
ATOM    518  H   LEU    40      56.618  33.879  37.098  0.2719   1.300
ATOM    519  CA  LEU    40      57.440  32.073  37.820 -0.0518   1.700
ATOM    520  HA  LEU    40      57.713  31.667  38.794  0.0922   1.200
ATOM    521  CB  LEU    40      56.470  31.128  37.140 -0.1102   1.700
ATOM    522  HB2 LEU    40      56.285  31.477  36.124  0.0457   1.200
ATOM    523  HB3 LEU    40      56.924  30.144  37.026  0.0457   1.200
ATOM    524  CG  LEU    40      55.112  30.998  37.893  0.3531   1.700
ATOM    525  HG  LEU    40      54.436  31.838  37.734 -0.0361   1.200
ATOM    526  CD1 LEU    40      54.482  29.785  37.206 -0.4121   1.700
ATOM    527 HD11 LEU    40      53.430  29.662  37.465  0.1000   1.200
ATOM    528 HD12 LEU    40      54.438  29.916  36.125  0.1000   1.200
ATOM    529 HD13 LEU    40      55.182  28.978  37.421  0.1000   1.200
ATOM    530  CD2 LEU    40      55.367  30.588  39.359 -0.4121   1.700
ATOM    531 HD21 LEU    40      56.165  29.848  39.306  0.1000   1.200
ATOM    532 HD22 LEU    40      55.696  31.426  39.973  0.1000   1.200
ATOM    533 HD23 LEU    40      54.468  30.188  39.828  0.1000   1.200
ATOM    534  C   LEU    40      58.794  31.978  37.166  0.5973   1.700
ATOM    535  O   LEU    40      59.087  32.764  36.274 -0.5679   1.500
ATOM    536  N   THR    41      59.617  30.959  37.506 -0.4157   1.550
ATOM    537  H   THR    41      59.274  30.426  38.293  0.2719   1.300
ATOM    538  CA  THR    41      60.800  30.493  36.807 -0.0389   1.700
ATOM    539  HA  THR    41      60.908  31.089  35.901  0.1007   1.200
ATOM    540  CB  THR    41      62.087  30.490  37.650  0.3654   1.700
ATOM    541  HB  THR    41      62.937  29.995  37.179  0.0043   1.200
ATOM    542  CG2 THR    41      62.443  32.016  37.768 -0.2438   1.700
ATOM    543 HG21 THR    41      63.140  32.178  36.946  0.0642   1.200
ATOM    544 HG22 THR    41      61.596  32.666  37.991  0.0642   1.200
ATOM    545 HG23 THR    41      62.995  32.218  38.685  0.0642   1.200
ATOM    546  OG1 THR    41      61.786  30.050  38.944 -0.6761   1.500
ATOM    547  HG1 THR    41      61.896  29.117  39.142  0.4102   1.200
ATOM    548  C   THR    41      60.728  29.060  36.308  0.5973   1.700
ATOM    549  O   THR    41      61.423  28.733  35.345 -0.5679   1.500
ATOM    550  N   GLU    42      59.927  28.215  36.922 -0.5163   1.550
ATOM    551  H   GLU    42      59.326  28.585  37.645  0.2936   1.300
ATOM    552  CA  GLU    42      59.609  26.829  36.450  0.0397   1.700
ATOM    553  HA  GLU    42      59.765  26.853  35.371  0.1105   1.200
ATOM    554  CB  GLU    42      60.594  25.880  37.076  0.0560   1.700
ATOM    555  HB2 GLU    42      60.471  24.857  36.719 -0.0173   1.200
ATOM    556  HB3 GLU    42      61.572  26.210  36.727 -0.0173   1.200
ATOM    557  CG  GLU    42      60.528  25.783  38.545  0.0136   1.700
ATOM    558  HG2 GLU    42      59.486  25.711  38.855 -0.0425   1.200
ATOM    559  HG3 GLU    42      61.041  24.875  38.863 -0.0425   1.200
ATOM    560  CD  GLU    42      61.202  26.951  39.397  0.8054   1.700
ATOM    561  OE1 GLU    42      60.613  27.312  40.465 -0.8188   1.500
ATOM    562  OE2 GLU    42      62.203  27.531  38.942 -0.8188   1.500
ATOM    563  C   GLU    42      58.093  26.479  36.558  0.5366   1.700
ATOM    564  O   GLU    42      57.311  27.172  37.247 -0.5819   1.500
ATOM    565  N   ALA    43      57.701  25.385  35.897 -0.4157   1.550
ATOM    566  H   ALA    43      58.492  24.846  35.574  0.2719   1.300
ATOM    567  CA  ALA    43      56.254  24.953  35.810  0.0337   1.700
ATOM    568  HA  ALA    43      55.700  25.857  35.557  0.0823   1.200
ATOM    569  CB  ALA    43      56.093  23.844  34.783 -0.1825   1.700
ATOM    570  HB1 ALA    43      56.747  23.046  35.135  0.0603   1.200
ATOM    571  HB2 ALA    43      55.055  23.522  34.857  0.0603   1.200
ATOM    572  HB3 ALA    43      56.355  24.151  33.770  0.0603   1.200
ATOM    573  C   ALA    43      55.752  24.454  37.227  0.5973   1.700
ATOM    574  O   ALA    43      56.488  23.779  37.950 -0.5679   1.500
ATOM    575  N   PRO    44      54.493  24.743  37.612 -0.2548   1.550
ATOM    576  CD  PRO    44      53.843  25.930  37.248  0.0192   1.700
ATOM    577  HD2 PRO    44      53.043  25.773  36.525  0.0391   1.200
ATOM    578  HD3 PRO    44      54.555  26.665  36.872  0.0391   1.200
ATOM    579  CG  PRO    44      53.184  26.378  38.576  0.0189   1.700
ATOM    580  HG2 PRO    44      52.331  27.055  38.531  0.0213   1.200
ATOM    581  HG3 PRO    44      53.953  26.850  39.188  0.0213   1.200
ATOM    582  CB  PRO    44      52.874  25.030  39.287 -0.0070   1.700
ATOM    583  HB2 PRO    44      51.853  24.676  39.145  0.0253   1.200
ATOM    584  HB3 PRO    44      52.838  25.132  40.371  0.0253   1.200
ATOM    585  CA  PRO    44      53.876  24.080  38.814 -0.0266   1.700
ATOM    586  HA  PRO    44      54.610  23.973  39.612  0.0641   1.200
ATOM    587  C   PRO    44      53.356  22.688  38.378  0.5896   1.700
ATOM    588  O   PRO    44      53.195  22.400  37.155 -0.5748   1.500
ATOM    589  N   LYS    45      53.042  21.907  39.408 -0.3479   1.550
ATOM    590  H   LYS    45      53.137  22.247  40.354  0.2747   1.300
ATOM    591  CA  LYS    45      52.402  20.558  39.129 -0.2400   1.700
ATOM    592  HA  LYS    45      51.808  20.599  38.216  0.1426   1.200
ATOM    593  CB  LYS    45      53.484  19.514  38.924 -0.0094   1.700
ATOM    594  HB2 LYS    45      54.064  19.505  39.847  0.0362   1.200
ATOM    595  HB3 LYS    45      53.083  18.501  38.963  0.0362   1.200
ATOM    596  CG  LYS    45      54.361  19.584  37.637  0.0187   1.700
ATOM    597  HG2 LYS    45      53.653  19.628  36.809  0.0103   1.200
ATOM    598  HG3 LYS    45      54.963  20.486  37.519  0.0103   1.200
ATOM    599  CD  LYS    45      55.335  18.356  37.519 -0.0479   1.700
ATOM    600  HD2 LYS    45      54.780  17.437  37.331  0.0621   1.200
ATOM    601  HD3 LYS    45      55.931  18.566  36.631  0.0621   1.200
ATOM    602  CE  LYS    45      56.281  18.129  38.795 -0.0143   1.700
ATOM    603  HE2 LYS    45      57.122  18.822  38.788  0.1135   1.200
ATOM    604  HE3 LYS    45      55.755  18.301  39.735  0.1135   1.200
ATOM    605  NZ  LYS    45      56.731  16.767  38.613 -0.3854   1.550
ATOM    606  HZ1 LYS    45      57.178  16.433  39.455  0.3400   1.300
ATOM    607  HZ2 LYS    45      55.964  16.132  38.441  0.3400   1.300
ATOM    608  HZ3 LYS    45      57.344  16.734  37.812  0.3400   1.300
ATOM    609  C   LYS    45      51.236  20.230  40.159  0.7341   1.700
ATOM    610  O   LYS    45      51.103  20.727  41.309 -0.5894   1.500
ATOM    611  N   GLY    46      50.378  19.284  39.697 -0.4157   1.550
ATOM    612  H   GLY    46      50.533  18.800  38.824  0.2719   1.300
ATOM    613  CA  GLY    46      49.080  18.942  40.281 -0.0252   1.700
ATOM    614  HA2 GLY    46      48.609  18.209  39.627  0.0698   1.200
ATOM    615  HA3 GLY    46      49.179  18.446  41.247  0.0698   1.200
ATOM    616  C   GLY    46      48.302  20.247  40.473  0.5973   1.700
ATOM    617  O   GLY    46      48.284  21.058  39.595 -0.5679   1.500
ATOM    618  N   LYS    47      47.574  20.372  41.595 -0.3479   1.550
ATOM    619  H   LYS    47      47.615  19.652  42.302  0.2747   1.300
ATOM    620  CA  LYS    47      46.591  21.482  41.644 -0.2400   1.700
ATOM    621  HA  LYS    47      45.940  21.492  40.770  0.1426   1.200
ATOM    622  CB  LYS    47      45.713  21.292  42.886 -0.0094   1.700
ATOM    623  HB2 LYS    47      45.322  20.275  42.895  0.0362   1.200
ATOM    624  HB3 LYS    47      46.345  21.512  43.747  0.0362   1.200
ATOM    625  CG  LYS    47      44.492  22.216  42.935  0.0187   1.700
ATOM    626  HG2 LYS    47      44.774  23.178  43.363  0.0103   1.200
ATOM    627  HG3 LYS    47      44.248  22.362  41.883  0.0103   1.200
ATOM    628  CD  LYS    47      43.228  21.625  43.712 -0.0479   1.700
ATOM    629  HD2 LYS    47      43.343  21.580  44.795  0.0621   1.200
ATOM    630  HD3 LYS    47      42.471  22.364  43.451  0.0621   1.200
ATOM    631  CE  LYS    47      42.647  20.297  43.254 -0.0143   1.700
ATOM    632  HE2 LYS    47      42.473  20.514  42.200  0.1135   1.200
ATOM    633  HE3 LYS    47      43.364  19.491  43.410  0.1135   1.200
ATOM    634  NZ  LYS    47      41.347  19.913  43.852 -0.3854   1.550
ATOM    635  HZ1 LYS    47      41.485  19.456  44.742  0.3400   1.300
ATOM    636  HZ2 LYS    47      40.744  20.722  43.842  0.3400   1.300
ATOM    637  HZ3 LYS    47      40.806  19.248  43.318  0.3400   1.300
ATOM    638  C   LYS    47      47.249  22.919  41.692  0.7341   1.700
ATOM    639  O   LYS    47      48.174  23.118  42.436 -0.5894   1.500
ATOM    640  N   TRP    48      46.778  23.852  40.935 -0.4157   1.550
ATOM    641  H   TRP    48      46.105  23.539  40.249  0.2719   1.300
ATOM    642  CA  TRP    48      47.133  25.265  40.971 -0.0275   1.700
ATOM    643  HA  TRP    48      47.431  25.528  41.986  0.1123   1.200
ATOM    644  CB  TRP    48      48.373  25.421  40.128 -0.0050   1.700
ATOM    645  HB2 TRP    48      48.941  24.552  40.458  0.0339   1.200
ATOM    646  HB3 TRP    48      48.235  25.105  39.094  0.0339   1.200
ATOM    647  CG  TRP    48      49.136  26.636  40.047 -0.1415   1.700
ATOM    648  CD1 TRP    48      50.321  26.835  40.576 -0.1638   1.700
ATOM    649  HD1 TRP    48      50.827  26.178  41.268  0.2062   1.200
ATOM    650  NE1 TRP    48      50.801  28.152  40.258 -0.3418   1.550
ATOM    651  HE1 TRP    48      51.559  28.580  40.771  0.3412   1.300
ATOM    652  CE2 TRP    48      49.994  28.692  39.344  0.1380   1.700
ATOM    653  CZ2 TRP    48      50.024  30.008  38.744 -0.2601   1.700
ATOM    654  HZ2 TRP    48      50.872  30.676  38.761  0.1572   1.200
ATOM    655  CH2 TRP    48      48.981  30.413  37.917 -0.1134   1.700
ATOM    656  HH2 TRP    48      48.993  31.349  37.377  0.1417   1.200
ATOM    657  CZ3 TRP    48      47.821  29.579  37.808 -0.1972   1.700
ATOM    658  HZ3 TRP    48      47.049  29.858  37.105  0.1447   1.200
ATOM    659  CE3 TRP    48      47.735  28.361  38.499 -0.2387   1.700
ATOM    660  HE3 TRP    48      46.810  27.804  38.478  0.1700   1.200
ATOM    661  CD2 TRP    48      48.847  27.883  39.315  0.1243   1.700
ATOM    662  C   TRP    48      45.962  26.144  40.523  0.5973   1.700
ATOM    663  O   TRP    48      45.540  26.028  39.394 -0.5679   1.500
ATOM    664  N   TYR    49      45.425  26.927  41.448 -0.4157   1.550
ATOM    665  H   TYR    49      45.598  26.862  42.441  0.2719   1.300
ATOM    666  CA  TYR    49      44.651  28.120  41.197 -0.0014   1.700
ATOM    667  HA  TYR    49      44.127  27.960  40.255  0.0876   1.200
ATOM    668  CB  TYR    49      43.682  28.392  42.401 -0.0152   1.700
ATOM    669  HB2 TYR    49      44.305  28.910  43.130  0.0295   1.200
ATOM    670  HB3 TYR    49      42.848  29.061  42.185  0.0295   1.200
ATOM    671  CG  TYR    49      43.069  27.194  43.069 -0.0011   1.700
ATOM    672  CD1 TYR    49      43.277  27.095  44.460 -0.1906   1.700
ATOM    673  HD1 TYR    49      43.837  27.847  44.996  0.1699   1.200
ATOM    674  CE1 TYR    49      42.608  26.106  45.184 -0.2341   1.700
ATOM    675  HE1 TYR    49      42.629  26.083  46.264  0.1656   1.200
ATOM    676  CZ  TYR    49      41.765  25.195  44.518  0.3226   1.700
ATOM    677  OH  TYR    49      41.052  24.281  45.218 -0.5579   1.500
ATOM    678  HH  TYR    49      40.267  24.027  44.729  0.3992   1.200
ATOM    679  CE2 TYR    49      41.627  25.193  43.050 -0.2341   1.700
ATOM    680  HE2 TYR    49      41.083  24.406  42.549  0.1656   1.200
ATOM    681  CD2 TYR    49      42.302  26.233  42.374 -0.1906   1.700
ATOM    682  HD2 TYR    49      42.410  26.212  41.300  0.1699   1.200
ATOM    683  C   TYR    49      45.585  29.371  40.921  0.5973   1.700
ATOM    684  O   TYR    49      46.650  29.506  41.550 -0.5679   1.500
ATOM    685  N   CYM    50      45.217  30.376  40.080 -0.4630   1.550
ATOM    686  H   CYM    50      44.403  30.315  39.486  0.2520   1.300
ATOM    687  CA  CYM    50      45.952  31.664  40.063  0.0350   1.700
ATOM    688  HA  CYM    50      46.989  31.333  40.022  0.0480   1.200
ATOM    689  CB  CYM    50      45.497  32.461  38.762 -0.4621   1.700
ATOM    690  HB3 CYM    50      45.194  31.744  37.999  0.1696   1.200
ATOM    691  HB2 CYM    50      46.315  33.118  38.467  0.1696   1.200
ATOM    692  SG  CYM    50      43.963  33.482  39.109 -0.5300   1.800
ATOM    693  C   CYM    50      45.913  32.500  41.424  0.6160   1.700
ATOM    694  O   CYM    50      45.246  32.084  42.375 -0.5040   1.500
ATOM    695  N   PRO    51      46.810  33.530  41.610 -0.2548   1.550
ATOM    696  CD  PRO    51      47.877  33.946  40.709  0.0192   1.700
ATOM    697  HD2 PRO    51      47.640  34.246  39.688  0.0391   1.200
ATOM    698  HD3 PRO    51      48.587  33.119  40.700  0.0391   1.200
ATOM    699  CG  PRO    51      48.638  35.139  41.320  0.0189   1.700
ATOM    700  HG2 PRO    51      48.523  36.075  40.774  0.0213   1.200
ATOM    701  HG3 PRO    51      49.705  34.921  41.284  0.0213   1.200
ATOM    702  CB  PRO    51      48.136  35.239  42.763 -0.0070   1.700
ATOM    703  HB2 PRO    51      47.780  36.261  42.889  0.0253   1.200
ATOM    704  HB3 PRO    51      48.965  34.912  43.391  0.0253   1.200
ATOM    705  CA  PRO    51      46.982  34.228  42.857 -0.0266   1.700
ATOM    706  HA  PRO    51      47.239  33.564  43.683  0.0641   1.200
ATOM    707  C   PRO    51      45.713  34.971  43.300  0.5896   1.700
ATOM    708  O   PRO    51      45.398  35.045  44.477 -0.5748   1.500
ATOM    709  N   GLN    52      44.925  35.399  42.309 -0.4157   1.550
ATOM    710  H   GLN    52      45.220  35.357  41.344  0.2719   1.300
ATOM    711  CA  GLN    52      43.600  36.042  42.595 -0.0031   1.700
ATOM    712  HA  GLN    52      43.670  36.614  43.521  0.0850   1.200
ATOM    713  CB  GLN    52      43.329  37.043  41.427 -0.0036   1.700
ATOM    714  HB2 GLN    52      44.226  37.560  41.089  0.0171   1.200
ATOM    715  HB3 GLN    52      43.080  36.528  40.499  0.0171   1.200
ATOM    716  CG  GLN    52      42.267  38.081  41.741 -0.0645   1.700
ATOM    717  HG2 GLN    52      41.893  38.566  40.839  0.0352   1.200
ATOM    718  HG3 GLN    52      41.383  37.651  42.212  0.0352   1.200
ATOM    719  CD  GLN    52      42.845  39.178  42.668  0.6951   1.700
ATOM    720  OE1 GLN    52      43.862  39.104  43.278 -0.6086   1.500
ATOM    721  NE2 GLN    52      42.033  40.207  42.917 -0.9407   1.550
ATOM    722 HE21 GLN    52      42.381  40.864  43.602  0.4251   1.300
ATOM    723 HE22 GLN    52      41.163  40.435  42.458  0.4251   1.300
ATOM    724  C   GLN    52      42.446  35.098  42.813  0.5973   1.700
ATOM    725  O   GLN    52      41.697  35.273  43.757 -0.5679   1.500
ATOM    726  N   CYM    53      42.263  34.006  42.089 -0.4630   1.550
ATOM    727  H   CYM    53      42.767  33.850  41.228  0.2520   1.300
ATOM    728  CA  CYM    53      41.453  32.840  42.543  0.0350   1.700
ATOM    729  HA  CYM    53      40.405  33.137  42.591  0.0480   1.200
ATOM    730  CB  CYM    53      41.600  31.799  41.452 -0.4621   1.700
ATOM    731  HB3 CYM    53      41.316  30.857  41.922  0.1696   1.200
ATOM    732  HB2 CYM    53      42.641  31.738  41.135  0.1696   1.200
ATOM    733  SG  CYM    53      40.534  32.131  40.016 -0.5300   1.800
ATOM    734  C   CYM    53      41.801  32.347  43.931  0.6160   1.700
ATOM    735  O   CYM    53      40.871  32.071  44.772 -0.5040   1.500
ATOM    736  N   THR    54      43.072  32.210  44.286 -0.4157   1.550
ATOM    737  H   THR    54      43.791  32.413  43.606  0.2719   1.300
ATOM    738  CA  THR    54      43.451  31.937  45.734 -0.0389   1.700
ATOM    739  HA  THR    54      43.055  31.025  46.179  0.1007   1.200
ATOM    740  CB  THR    54      45.028  31.965  45.877  0.3654   1.700
ATOM    741  HB  THR    54      45.433  32.941  45.609  0.0043   1.200
ATOM    742  CG2 THR    54      45.485  31.443  47.269 -0.2438   1.700
ATOM    743 HG21 THR    54      45.307  30.401  47.534  0.0642   1.200
ATOM    744 HG22 THR    54      46.561  31.610  47.305  0.0642   1.200
ATOM    745 HG23 THR    54      44.973  32.051  48.015  0.0642   1.200
ATOM    746  OG1 THR    54      45.594  31.052  44.950 -0.6761   1.500
ATOM    747  HG1 THR    54      45.379  31.324  44.055  0.4102   1.200
ATOM    748  C   THR    54      42.977  32.931  46.731  0.5973   1.700
ATOM    749  O   THR    54      42.257  32.660  47.703 -0.5679   1.500
ATOM    750  N   ALA    55      43.213  34.181  46.438 -0.4157   1.550
ATOM    751  H   ALA    55      43.806  34.344  45.637  0.2719   1.300
ATOM    752  CA  ALA    55      42.612  35.228  47.293  0.0337   1.700
ATOM    753  HA  ALA    55      43.070  35.149  48.279  0.0823   1.200
ATOM    754  CB  ALA    55      42.915  36.590  46.741 -0.1825   1.700
ATOM    755  HB1 ALA    55      42.245  36.810  45.909  0.0603   1.200
ATOM    756  HB2 ALA    55      42.680  37.251  47.575  0.0603   1.200
ATOM    757  HB3 ALA    55      43.956  36.721  46.446  0.0603   1.200
ATOM    758  C   ALA    55      41.065  35.201  47.464  0.5973   1.700
ATOM    759  O   ALA    55      40.606  35.500  48.564 -0.5679   1.500
ATOM    760  N   ALA    56      40.370  34.964  46.322 -0.4157   1.550
ATOM    761  H   ALA    56      40.914  34.863  45.477  0.2719   1.300
ATOM    762  CA  ALA    56      38.903  34.837  46.251  0.0337   1.700
ATOM    763  HA  ALA    56      38.437  35.685  46.752  0.0823   1.200
ATOM    764  CB  ALA    56      38.390  34.762  44.868 -0.1825   1.700
ATOM    765  HB1 ALA    56      38.266  33.723  44.563  0.0603   1.200
ATOM    766  HB2 ALA    56      37.437  35.290  44.816  0.0603   1.200
ATOM    767  HB3 ALA    56      39.012  35.400  44.240  0.0603   1.200
ATOM    768  C   ALA    56      38.393  33.692  47.101  0.5973   1.700
ATOM    769  O   ALA    56      37.398  33.865  47.798 -0.5679   1.500
ATOM    770  N   MET    57      39.202  32.559  47.153 -0.4157   1.550
ATOM    771  H   MET    57      39.906  32.448  46.438  0.2719   1.300
ATOM    772  CA  MET    57      39.118  31.370  48.091 -0.0237   1.700
ATOM    773  HA  MET    57      38.061  31.114  48.028  0.0880   1.200
ATOM    774  CB  MET    57      40.031  30.181  47.693  0.0342   1.700
ATOM    775  HB2 MET    57      39.647  29.889  46.715  0.0241   1.200
ATOM    776  HB3 MET    57      41.030  30.611  47.759  0.0241   1.200
ATOM    777  CG  MET    57      39.874  29.022  48.678  0.0018   1.700
ATOM    778  HG2 MET    57      38.843  29.072  49.026  0.0440   1.200
ATOM    779  HG3 MET    57      40.107  28.095  48.154  0.0440   1.200
ATOM    780  SD  MET    57      40.988  28.913  50.213 -0.2737   1.800
ATOM    781  CE  MET    57      42.593  28.738  49.472 -0.0536   1.700
ATOM    782  HE1 MET    57      43.313  28.540  50.266  0.0684   1.200
ATOM    783  HE2 MET    57      42.564  27.808  48.904  0.0684   1.200
ATOM    784  HE3 MET    57      42.895  29.578  48.846  0.0684   1.200
ATOM    785  C   MET    57      39.352  31.782  49.520  0.5973   1.700
ATOM    786  O   MET    57      38.499  31.413  50.348 -0.5679   1.500
ATOM    787  N   LYS    58      40.396  32.547  49.835 -0.3479   1.550
ATOM    788  H   LYS    58      41.074  32.779  49.122  0.2747   1.300
ATOM    789  CA  LYS    58      40.566  33.017  51.185 -0.2400   1.700
ATOM    790  HA  LYS    58      40.191  32.211  51.816  0.1426   1.200
ATOM    791  CB  LYS    58      42.024  33.193  51.590 -0.0094   1.700
ATOM    792  HB2 LYS    58      42.417  33.977  50.942  0.0362   1.200
ATOM    793  HB3 LYS    58      42.016  33.621  52.593  0.0362   1.200
ATOM    794  CG  LYS    58      42.970  32.048  51.384  0.0187   1.700
ATOM    795  HG2 LYS    58      42.588  31.098  51.758  0.0103   1.200
ATOM    796  HG3 LYS    58      42.999  32.012  50.295  0.0103   1.200
ATOM    797  CD  LYS    58      44.356  32.139  51.990 -0.0479   1.700
ATOM    798  HD2 LYS    58      44.998  31.296  51.736  0.0621   1.200
ATOM    799  HD3 LYS    58      44.868  33.001  51.562  0.0621   1.200
ATOM    800  CE  LYS    58      44.211  32.218  53.521 -0.0143   1.700
ATOM    801  HE2 LYS    58      43.616  33.101  53.757  0.1135   1.200
ATOM    802  HE3 LYS    58      43.729  31.330  53.929  0.1135   1.200
ATOM    803  NZ  LYS    58      45.493  32.398  54.230 -0.3854   1.550
ATOM    804  HZ1 LYS    58      46.059  31.562  54.188  0.3400   1.300
ATOM    805  HZ2 LYS    58      46.041  33.136  53.812  0.3400   1.300
ATOM    806  HZ3 LYS    58      45.279  32.717  55.164  0.3400   1.300
ATOM    807  C   LYS    58      39.643  34.098  51.695  0.7341   1.700
ATOM    808  O   LYS    58      39.567  34.278  52.925 -0.5894   1.500
ATOM    809  N   ARG    59      38.917  34.741  50.850 -0.3479   1.550
ATOM    810  H   ARG    59      39.163  34.669  49.873  0.2747   1.300
ATOM    811  CA  ARG    59      37.802  35.636  51.133 -0.2637   1.700
ATOM    812  HA  ARG    59      38.017  36.216  52.030  0.1560   1.200
ATOM    813  CB  ARG    59      37.606  36.779  50.010 -0.0007   1.700
ATOM    814  HB2 ARG    59      38.612  37.194  49.955  0.0327   1.200
ATOM    815  HB3 ARG    59      37.243  36.340  49.080  0.0327   1.200
ATOM    816  CG  ARG    59      36.716  37.997  50.433  0.0390   1.700
ATOM    817  HG2 ARG    59      35.674  37.765  50.655  0.0285   1.200
ATOM    818  HG3 ARG    59      37.105  38.526  51.303  0.0285   1.200
ATOM    819  CD  ARG    59      36.868  39.018  49.352  0.0486   1.700
ATOM    820  HD2 ARG    59      36.943  39.991  49.838  0.0687   1.200
ATOM    821  HD3 ARG    59      37.827  38.855  48.861  0.0687   1.200
ATOM    822  NE  ARG    59      35.768  39.103  48.336 -0.5295   1.550
ATOM    823  HE  ARG    59      35.945  38.451  47.585  0.3456   1.300
ATOM    824  CZ  ARG    59      34.697  39.880  48.274  0.8076   1.700
ATOM    825  NH1 ARG    59      34.535  40.914  49.129 -0.8627   1.550
ATOM    826 HH11 ARG    59      35.243  41.056  49.836  0.4478   1.300
ATOM    827 HH12 ARG    59      33.707  41.491  49.109  0.4478   1.300
ATOM    828  NH2 ARG    59      33.822  39.670  47.322 -0.8627   1.550
ATOM    829 HH21 ARG    59      34.036  38.944  46.654  0.4478   1.300
ATOM    830 HH22 ARG    59      33.024  40.288  47.282  0.4478   1.300
ATOM    831  C   ARG    59      36.484  34.897  51.505  0.7341   1.700
ATOM    832  O   ARG    59      35.504  35.512  51.948 -0.5894   1.500
ATOM    833  N   ARG    60      36.408  33.636  51.204 -0.3479   1.550
ATOM    834  H   ARG    60      37.245  33.086  51.076  0.2747   1.300
ATOM    835  CA  ARG    60      35.171  32.789  51.252 -0.2637   1.700
ATOM    836  HA  ARG    60      34.280  33.372  51.018  0.1560   1.200
ATOM    837  CB  ARG    60      35.426  31.588  50.338 -0.0007   1.700
ATOM    838  HB2 ARG    60      36.080  31.957  49.547  0.0327   1.200
ATOM    839  HB3 ARG    60      36.008  30.902  50.953  0.0327   1.200
ATOM    840  CG  ARG    60      34.152  31.037  49.714  0.0390   1.700
ATOM    841  HG2 ARG    60      33.642  30.472  50.494  0.0285   1.200
ATOM    842  HG3 ARG    60      33.541  31.839  49.300  0.0285   1.200
ATOM    843  CD  ARG    60      34.562  30.011  48.670  0.0486   1.700
ATOM    844  HD2 ARG    60      35.248  29.322  49.162  0.0687   1.200
ATOM    845  HD3 ARG    60      33.663  29.451  48.411  0.0687   1.200
ATOM    846  NE  ARG    60      35.248  30.573  47.499 -0.5295   1.550
ATOM    847  HE  ARG    60      34.933  31.454  47.117  0.3456   1.300
ATOM    848  CZ  ARG    60      36.124  30.049  46.683  0.8076   1.700
ATOM    849  NH1 ARG    60      36.671  28.893  46.934 -0.8627   1.550
ATOM    850 HH11 ARG    60      36.336  28.415  47.758  0.4478   1.300
ATOM    851 HH12 ARG    60      37.264  28.473  46.234  0.4478   1.300
ATOM    852  NH2 ARG    60      36.518  30.608  45.619 -0.8627   1.550
ATOM    853 HH21 ARG    60      36.019  31.409  45.259  0.4478   1.300
ATOM    854 HH22 ARG    60      37.345  30.312  45.121  0.4478   1.300
ATOM    855  C   ARG    60      34.870  32.318  52.739  0.7341   1.700
ATOM    856  O   ARG    60      35.798  32.169  53.501 -0.5894   1.500
ATOM    857  N   GLY    61      33.634  32.004  52.954 -0.4157   1.550
ATOM    858  H   GLY    61      32.907  32.113  52.262  0.2719   1.300
ATOM    859  CA  GLY    61      33.086  31.719  54.312 -0.0252   1.700
ATOM    860  HA2 GLY    61      32.024  31.545  54.140  0.0698   1.200
ATOM    861  HA3 GLY    61      33.542  30.818  54.722  0.0698   1.200
ATOM    862  C   GLY    61      33.194  32.891  55.402  0.5973   1.700
ATOM    863  O   GLY    61      33.484  34.029  55.076 -0.5679   1.500
ATOM    864  N   SER    62      32.926  32.453  56.654 -0.4157   1.550
ATOM    865  H   SER    62      32.629  31.489  56.707  0.2719   1.300
ATOM    866  CA  SER    62      32.974  33.318  57.887 -0.0249   1.700
ATOM    867  HA  SER    62      33.890  33.908  57.913  0.0843   1.200
ATOM    868  CB  SER    62      31.807  34.370  57.923  0.2117   1.700
ATOM    869  HB2 SER    62      31.993  34.990  57.046  0.0352   1.200
ATOM    870  HB3 SER    62      30.811  33.928  57.891  0.0352   1.200
ATOM    871  OG  SER    62      31.799  35.179  59.075 -0.6546   1.500
ATOM    872  HG  SER    62      31.376  36.016  58.872  0.4275   1.200
ATOM    873  C   SER    62      32.981  32.346  59.074  0.5973   1.700
ATOM    874  O   SER    62      32.490  31.213  58.967 -0.5679   1.500
ATOM    875  N   ARG    63      33.587  32.685  60.169 -0.3479   1.550
ATOM    876  H   ARG    63      33.948  33.626  60.116  0.2747   1.300
ATOM    877  CA  ARG    63      33.606  31.907  61.512 -0.2637   1.700
ATOM    878  HA  ARG    63      34.230  32.489  62.191  0.1560   1.200
ATOM    879  CB  ARG    63      32.175  31.951  62.042 -0.0007   1.700
ATOM    880  HB2 ARG    63      31.638  32.736  61.509  0.0327   1.200
ATOM    881  HB3 ARG    63      31.708  30.987  61.844  0.0327   1.200
ATOM    882  CG  ARG    63      32.261  32.227  63.566  0.0390   1.700
ATOM    883  HG2 ARG    63      32.929  31.489  64.009  0.0285   1.200
ATOM    884  HG3 ARG    63      32.708  33.221  63.582  0.0285   1.200
ATOM    885  CD  ARG    63      30.878  32.301  64.238  0.0486   1.700
ATOM    886  HD2 ARG    63      30.170  32.786  63.566  0.0687   1.200
ATOM    887  HD3 ARG    63      30.517  31.280  64.357  0.0687   1.200
ATOM    888  NE  ARG    63      30.896  32.967  65.558 -0.5295   1.550
ATOM    889  HE  ARG    63      31.064  32.393  66.373  0.3456   1.300
ATOM    890  CZ  ARG    63      30.415  34.232  65.734  0.8076   1.700
ATOM    891  NH1 ARG    63      30.140  35.073  64.762 -0.8627   1.550
ATOM    892 HH11 ARG    63      30.067  34.891  63.771  0.4478   1.300
ATOM    893 HH12 ARG    63      30.013  36.019  65.091  0.4478   1.300
ATOM    894  NH2 ARG    63      30.135  34.729  66.899 -0.8627   1.550
ATOM    895 HH21 ARG    63      30.379  34.251  67.754  0.4478   1.300
ATOM    896 HH22 ARG    63      29.855  35.698  66.943  0.4478   1.300
ATOM    897  C   ARG    63      34.219  30.501  61.537  0.7341   1.700
ATOM    898  O   ARG    63      34.373  29.983  62.639 -0.5894   1.500
ATOM    899  N   HIE    64      34.684  29.936  60.403 -0.4157   1.550
ATOM    900  H   HIE    64      34.657  30.533  59.589  0.2719   1.300
ATOM    901  CA  HIE    64      35.304  28.592  60.256 -0.0581   1.700
ATOM    902  HA  HIE    64      34.845  27.955  61.012  0.1360   1.200
ATOM    903  CB  HIE    64      35.018  27.922  58.853 -0.0074   1.700
ATOM    904  HB2 HIE    64      35.391  26.899  58.878  0.0367   1.200
ATOM    905  HB3 HIE    64      33.973  27.961  58.547  0.0367   1.200
ATOM    906  CG  HIE    64      35.712  28.693  57.737  0.1868   1.700
ATOM    907  ND1 HIE    64      35.279  29.933  57.220 -0.5432   1.550
ATOM    908  CE1 HIE    64      36.234  30.442  56.380  0.1635   1.700
ATOM    909  HE1 HIE    64      36.201  31.427  55.939  0.1435   1.200
ATOM    910  NE2 HIE    64      37.254  29.500  56.323 -0.2795   1.550
ATOM    911  HE2 HIE    64      38.084  29.534  55.748  0.3339   1.300
ATOM    912  CD2 HIE    64      36.889  28.441  57.126 -0.2207   1.700
ATOM    913  HD2 HIE    64      37.462  27.597  57.480  0.1862   1.200
ATOM    914  C   HIE    64      36.797  28.557  60.592  0.5973   1.700
ATOM    915  O   HIE    64      37.208  27.673  61.261 -0.5679   1.500
ATOM    916  N   LYS    65      37.480  29.571  60.080 -0.3479   1.550
ATOM    917  H   LYS    65      37.038  30.378  59.664  0.2747   1.300
ATOM    918  CA  LYS    65      38.985  29.817  60.286 -0.2400   1.700
ATOM    919  HA  LYS    65      39.521  28.878  60.425  0.1426   1.200
ATOM    920  CB  LYS    65      39.500  30.426  59.018 -0.0094   1.700
ATOM    921  HB2 LYS    65      38.649  30.708  58.399  0.0362   1.200
ATOM    922  HB3 LYS    65      39.702  31.455  59.313  0.0362   1.200
ATOM    923  CG  LYS    65      40.785  29.812  58.375  0.0187   1.700
ATOM    924  HG2 LYS    65      40.853  30.156  57.343  0.0103   1.200
ATOM    925  HG3 LYS    65      41.615  30.170  58.984  0.0103   1.200
ATOM    926  CD  LYS    65      40.770  28.280  58.296 -0.0479   1.700
ATOM    927  HD2 LYS    65      41.214  27.812  59.175  0.0621   1.200
ATOM    928  HD3 LYS    65      39.740  27.926  58.348  0.0621   1.200
ATOM    929  CE  LYS    65      41.505  27.691  57.031 -0.0143   1.700
ATOM    930  HE2 LYS    65      41.033  28.169  56.173  0.1135   1.200
ATOM    931  HE3 LYS    65      42.518  28.091  57.072  0.1135   1.200
ATOM    932  NZ  LYS    65      41.361  26.227  56.908 -0.3854   1.550
ATOM    933  HZ1 LYS    65      41.827  25.768  57.678  0.3400   1.300
ATOM    934  HZ2 LYS    65      40.404  25.908  56.966  0.3400   1.300
ATOM    935  HZ3 LYS    65      41.737  25.902  56.029  0.3400   1.300
ATOM    936  C   LYS    65      39.144  30.582  61.579  0.7341   1.700
ATOM    937  O   LYS    65      38.180  31.156  62.140 -0.5894   1.500
ATOM    938  N   SER    66      40.393  30.634  62.037 -0.4157   1.550
ATOM    939  H   SER    66      41.095  30.009  61.668  0.2719   1.300
ATOM    940  CA  SER    66      40.804  31.480  63.161 -0.0249   1.700
ATOM    941  HA  SER    66      40.080  31.429  63.974  0.0843   1.200
ATOM    942  CB  SER    66      42.149  30.994  63.680  0.2117   1.700
ATOM    943  HB2 SER    66      42.060  29.910  63.615  0.0352   1.200
ATOM    944  HB3 SER    66      42.934  31.239  62.965  0.0352   1.200
ATOM    945  OG  SER    66      42.379  31.438  65.032 -0.6546   1.500
ATOM    946  HG  SER    66      41.829  31.090  65.737  0.4275   1.200
ATOM    947  C   SER    66      40.852  32.980  62.758  0.5973   1.700
ATOM    948  O   SER    66      40.727  33.241  61.596 -0.5679   1.500
ATOM    949  N   GLY    67      41.111  33.821  63.752 -0.4157   1.550
ATOM    950  H   GLY    67      41.077  33.558  64.727  0.2719   1.300
ATOM    951  CA  GLY    67      41.104  35.240  63.609 -0.0252   1.700
ATOM    952  HA2 GLY    67      41.546  35.710  64.487  0.0698   1.200
ATOM    953  HA3 GLY    67      41.736  35.551  62.777  0.0698   1.200
ATOM    954  C   GLY    67      39.715  35.872  63.431  0.5973   1.700
ATOM    955  O   GLY    67      38.696  35.179  63.346 -0.5679   1.500
ATOM    956  N   PRO    68      39.696  37.214  63.352 -0.2548   1.550
ATOM    957  CD  PRO    68      40.906  38.027  63.389  0.0192   1.700
ATOM    958  HD2 PRO    68      41.665  37.708  62.674  0.0391   1.200
ATOM    959  HD3 PRO    68      41.307  37.964  64.401  0.0391   1.200
ATOM    960  CG  PRO    68      40.425  39.478  63.038  0.0189   1.700
ATOM    961  HG2 PRO    68      40.691  39.737  62.013  0.0213   1.200
ATOM    962  HG3 PRO    68      40.736  40.249  63.744  0.0213   1.200
ATOM    963  CB  PRO    68      38.929  39.438  63.156 -0.0070   1.700
ATOM    964  HB2 PRO    68      38.541  40.043  62.336  0.0253   1.200
ATOM    965  HB3 PRO    68      38.675  39.754  64.168  0.0253   1.200
ATOM    966  CA  PRO    68      38.598  37.965  62.873 -0.0266   1.700
ATOM    967  HA  PRO    68      37.692  37.773  63.448  0.0641   1.200
ATOM    968  C   PRO    68      38.105  37.642  61.365  0.5896   1.700
ATOM    969  O   PRO    68      38.978  37.534  60.511 -0.5748   1.500
ATOM    970  N   SER    69      36.786  37.597  61.121 -0.4157   1.550
ATOM    971  H   SER    69      36.086  37.758  61.831  0.2719   1.300
ATOM    972  CA  SER    69      36.222  37.275  59.774 -0.0249   1.700
ATOM    973  HA  SER    69      36.778  37.818  59.010  0.0843   1.200
ATOM    974  CB  SER    69      36.455  35.799  59.376  0.2117   1.700
ATOM    975  HB2 SER    69      36.130  35.528  58.371  0.0352   1.200
ATOM    976  HB3 SER    69      37.535  35.669  59.315  0.0352   1.200
ATOM    977  OG  SER    69      35.737  34.962  60.256 -0.6546   1.500
ATOM    978  HG  SER    69      36.359  34.392  60.713  0.4275   1.200
ATOM    979  C   SER    69      34.732  37.570  59.596  0.5973   1.700
ATOM    980  O   SER    69      33.863  37.393  60.442 -0.5679   1.500
ATOM    981  N   SER    70      34.448  38.141  58.403 -0.4157   1.550
ATOM    982  H   SER    70      35.233  38.400  57.823  0.2719   1.300
ATOM    983  CA  SER    70      33.196  38.604  57.843 -0.0249   1.700
ATOM    984  HA  SER    70      32.511  38.272  58.624  0.0843   1.200
ATOM    985  CB  SER    70      33.172  40.142  57.706  0.2117   1.700
ATOM    986  HB2 SER    70      33.497  40.548  58.663  0.0352   1.200
ATOM    987  HB3 SER    70      33.625  40.472  56.771  0.0352   1.200
ATOM    988  OG  SER    70      31.790  40.564  57.483 -0.6546   1.500
ATOM    989  HG  SER    70      31.480  41.023  58.267  0.4275   1.200
ATOM    990  C   SER    70      32.922  37.805  56.531  0.5973   1.700
ATOM    991  O   SER    70      33.876  37.318  55.909 -0.5679   1.500
ATOM    992  N   GLY    71      31.671  37.718  56.088 -0.4157   1.550
ATOM    993  H   GLY    71      31.001  38.222  56.651  0.2719   1.300
ATOM    994  CA  GLY    71      31.198  37.261  54.834 -0.0252   1.700
ATOM    995  HA2 GLY    71      31.693  36.316  54.611  0.0698   1.200
ATOM    996  HA3 GLY    71      30.135  37.026  54.899  0.0698   1.200
ATOM    997  C   GLY    71      31.634  38.147  53.708  0.5973   1.700
ATOM    998  O   GLY    71      32.264  39.188  53.861 -0.5679   1.500
ATOM    999  N   NME    72      31.182  37.590  52.543 -0.4157   1.550
ATOM   1000  H   NME    72      30.942  36.609  52.539  0.2719   1.300
ATOM   1001  CH3 NME    72      31.386  38.127  51.168 -0.1490   1.700
ATOM   1002 HH31 NME    72      31.520  37.243  50.545  0.0976   1.200
ATOM   1003 HH32 NME    72      30.464  38.573  50.795  0.0976   1.200
ATOM   1004 HH33 NME    72      32.251  38.775  51.025  0.0976   1.200
HETATM 1005 Zn    ZN    73      51.046  39.804  31.957  0.6755   1.500
HETATM 1006 Zn    ZN    74      42.216  32.042  38.298  0.5019   1.500
TER   
ATOM   1007  N   ALA B   1      47.036  21.564  36.883  0.1414   1.550
ATOM   1008  H1  ALA B   1      47.108  21.535  37.890  0.1997   1.300
ATOM   1009  H2  ALA B   1      47.217  20.680  36.428  0.1997   1.300
ATOM   1010  H3  ALA B   1      46.080  21.875  36.783  0.1997   1.300
ATOM   1011  CA  ALA B   1      47.950  22.559  36.416  0.0962   1.700
ATOM   1012  HA  ALA B   1      47.397  23.471  36.642  0.0889   1.200
ATOM   1013  CB  ALA B   1      49.329  22.480  37.119 -0.0597   1.700
ATOM   1014  HB1 ALA B   1      50.122  22.858  36.474  0.0300   1.200
ATOM   1015  HB2 ALA B   1      49.239  23.095  38.015  0.0300   1.200
ATOM   1016  HB3 ALA B   1      49.698  21.481  37.350  0.0300   1.200
ATOM   1017  C   ALA B   1      48.133  22.531  34.901  0.6163   1.700
ATOM   1018  O   ALA B   1      48.199  21.474  34.228 -0.5722   1.500
ATOM   1019  N   ARG B   2      48.373  23.710  34.253 -0.3479   1.550
ATOM   1020  H   ARG B   2      48.278  24.558  34.794  0.2747   1.300
ATOM   1021  CA  ARG B   2      48.707  23.829  32.788 -0.2637   1.700
ATOM   1022  HA  ARG B   2      49.246  22.906  32.572  0.1560   1.200
ATOM   1023  CB  ARG B   2      47.372  23.976  31.901 -0.0007   1.700
ATOM   1024  HB2 ARG B   2      46.880  24.828  32.370  0.0327   1.200
ATOM   1025  HB3 ARG B   2      47.720  24.407  30.962  0.0327   1.200
ATOM   1026  CG  ARG B   2      46.429  22.781  31.778  0.0390   1.700
ATOM   1027  HG2 ARG B   2      46.880  22.019  31.142  0.0285   1.200
ATOM   1028  HG3 ARG B   2      46.087  22.380  32.732  0.0285   1.200
ATOM   1029  CD  ARG B   2      45.209  23.221  30.989  0.0486   1.700
ATOM   1030  HD2 ARG B   2      45.613  23.674  30.084  0.0687   1.200
ATOM   1031  HD3 ARG B   2      44.545  22.378  30.798  0.0687   1.200
ATOM   1032  NE  ARG B   2      44.501  24.282  31.794 -0.5295   1.550
ATOM   1033  HE  ARG B   2      44.761  24.430  32.759  0.3456   1.300
ATOM   1034  CZ  ARG B   2      43.631  25.236  31.393  0.8076   1.700
ATOM   1035  NH1 ARG B   2      43.177  25.427  30.167 -0.8627   1.550
ATOM   1036 HH11 ARG B   2      43.380  24.834  29.375  0.4478   1.300
ATOM   1037 HH12 ARG B   2      42.636  26.258  29.978  0.4478   1.300
ATOM   1038  NH2 ARG B   2      43.257  26.115  32.226 -0.8627   1.550
ATOM   1039 HH21 ARG B   2      43.600  26.184  33.173  0.4478   1.300
ATOM   1040 HH22 ARG B   2      42.574  26.763  31.862  0.4478   1.300
ATOM   1041  C   ARG B   2      49.619  25.022  32.462  0.7341   1.700
ATOM   1042  O   ARG B   2      49.578  26.099  33.040 -0.5894   1.500
ATOM   1043  N   THR B   3      50.504  24.834  31.474 -0.4157   1.550
ATOM   1044  H   THR B   3      50.612  23.887  31.140  0.2719   1.300
ATOM   1045  CA  THR B   3      51.541  25.781  31.095 -0.0389   1.700
ATOM   1046  HA  THR B   3      51.158  26.762  31.378  0.1007   1.200
ATOM   1047  CB  THR B   3      52.902  25.537  31.794  0.3654   1.700
ATOM   1048  HB  THR B   3      53.616  26.190  31.292  0.0043   1.200
ATOM   1049  CG2 THR B   3      52.833  25.957  33.237 -0.2438   1.700
ATOM   1050 HG21 THR B   3      52.691  27.033  33.336  0.0642   1.200
ATOM   1051 HG22 THR B   3      52.111  25.360  33.795  0.0642   1.200
ATOM   1052 HG23 THR B   3      53.827  25.711  33.612  0.0642   1.200
ATOM   1053  OG1 THR B   3      53.289  24.152  31.649 -0.6761   1.500
ATOM   1054  HG1 THR B   3      54.239  24.233  31.531  0.4102   1.200
ATOM   1055  C   THR B   3      51.750  25.815  29.575  0.5973   1.700
ATOM   1056  O   THR B   3      51.527  24.828  28.903 -0.5679   1.500
ATOM   1057  N   M3L B   4      52.202  26.933  28.991 -0.5220   1.550
ATOM   1058  CA  M3L B   4      52.547  27.148  27.549 -0.0130   1.700
ATOM   1059  C   M3L B   4      53.875  27.989  27.471  0.5890   1.700
ATOM   1060  O   M3L B   4      54.340  28.548  28.476 -0.5220   1.500
ATOM   1061  CB  M3L B   4      51.400  27.809  26.824 -0.1670   1.700
ATOM   1062  CG  M3L B   4      50.163  26.920  26.699 -0.1830   1.700
ATOM   1063  CD  M3L B   4      49.192  27.556  25.679 -0.2290   1.700
ATOM   1064  CE  M3L B   4      48.482  28.825  26.246 -0.0630   1.700
ATOM   1065  NZ  M3L B   4      47.467  29.359  25.315 -0.4090   1.550
ATOM   1066  CM1 M3L B   4      46.938  30.593  25.828 -0.1930   1.700
ATOM   1067  CM2 M3L B   4      47.961  29.776  23.932 -0.1910   1.700
ATOM   1068  CM3 M3L B   4      46.191  28.568  25.212 -0.1940   1.700
ATOM   1069  H   M3L B   4      52.376  27.725  29.593  0.2850   1.300
ATOM   1070  HA  M3L B   4      52.800  26.186  27.102  0.1270   1.200
ATOM   1071  HB1 M3L B   4      51.188  28.748  27.335  0.1090   1.200
ATOM   1072  HB2 M3L B   4      51.821  27.969  25.831  0.1300   1.200
ATOM   1073  HG1 M3L B   4      50.417  25.942  26.290  0.1310   1.200
ATOM   1074  HG2 M3L B   4      49.624  26.830  27.642  0.1320   1.200
ATOM   1075  HD1 M3L B   4      49.722  27.759  24.748  0.1360   1.200
ATOM   1076  HD2 M3L B   4      48.492  26.785  25.357  0.1400   1.200
ATOM   1077  HE1 M3L B   4      47.908  28.590  27.142  0.1610   1.200
ATOM   1078  HE2 M3L B   4      49.256  29.556  26.481  0.1620   1.200
ATOM   1079 HM11 M3L B   4      46.213  30.970  25.108  0.1730   1.200
ATOM   1080 HM12 M3L B   4      46.468  30.313  26.771  0.1790   1.200
ATOM   1081 HM13 M3L B   4      47.708  31.342  26.014  0.1760   1.200
ATOM   1082 HM21 M3L B   4      48.736  30.525  24.091  0.1730   1.200
ATOM   1083 HM22 M3L B   4      48.368  28.922  23.391  0.1780   1.200
ATOM   1084 HM23 M3L B   4      47.230  30.222  23.258  0.1760   1.200
ATOM   1085 HM31 M3L B   4      46.322  27.526  24.919  0.1780   1.200
ATOM   1086 HM32 M3L B   4      45.734  28.634  26.199  0.1730   1.200
ATOM   1087 HM33 M3L B   4      45.580  29.038  24.441  0.1780   1.200
ATOM   1088  N   GLN B   5      54.473  28.019  26.243 -0.4157   1.550
ATOM   1089  H   GLN B   5      54.052  27.485  25.497  0.2719   1.300
ATOM   1090  CA  GLN B   5      55.400  29.070  25.881 -0.0031   1.700
ATOM   1091  HA  GLN B   5      55.129  29.929  26.496  0.0850   1.200
ATOM   1092  CB  GLN B   5      56.863  28.640  26.231 -0.0036   1.700
ATOM   1093  HB2 GLN B   5      57.466  29.546  26.287  0.0171   1.200
ATOM   1094  HB3 GLN B   5      56.918  28.253  27.248  0.0171   1.200
ATOM   1095  CG  GLN B   5      57.433  27.652  25.274 -0.0645   1.700
ATOM   1096  HG2 GLN B   5      56.894  26.706  25.237  0.0352   1.200
ATOM   1097  HG3 GLN B   5      57.500  28.126  24.295  0.0352   1.200
ATOM   1098  CD  GLN B   5      58.833  27.137  25.657  0.6951   1.700
ATOM   1099  OE1 GLN B   5      59.600  27.797  26.315 -0.6086   1.500
ATOM   1100  NE2 GLN B   5      59.234  25.958  25.249 -0.9407   1.550
ATOM   1101 HE21 GLN B   5      60.192  25.729  25.469  0.4251   1.300
ATOM   1102 HE22 GLN B   5      58.611  25.346  24.740  0.4251   1.300
ATOM   1103  C   GLN B   5      55.268  29.499  24.410  0.5973   1.700
ATOM   1104  O   GLN B   5      54.514  28.842  23.664 -0.5679   1.500
ATOM   1105  N   THR B   6      55.988  30.572  24.008 -0.4157   1.550
ATOM   1106  H   THR B   6      56.709  30.923  24.621  0.2719   1.300
ATOM   1107  CA  THR B   6      55.913  31.198  22.621 -0.0389   1.700
ATOM   1108  HA  THR B   6      55.169  30.730  21.976  0.1007   1.200
ATOM   1109  CB  THR B   6      55.274  32.586  22.816  0.3654   1.700
ATOM   1110  HB  THR B   6      55.679  32.965  23.754  0.0043   1.200
ATOM   1111  CG2 THR B   6      55.412  33.606  21.681 -0.2438   1.700
ATOM   1112 HG21 THR B   6      56.401  34.062  21.727  0.0642   1.200
ATOM   1113 HG22 THR B   6      55.235  33.199  20.685  0.0642   1.200
ATOM   1114 HG23 THR B   6      54.645  34.363  21.847  0.0642   1.200
ATOM   1115  OG1 THR B   6      53.897  32.430  23.027 -0.6761   1.500
ATOM   1116  HG1 THR B   6      53.716  32.563  23.960  0.4102   1.200
ATOM   1117  C   THR B   6      57.254  31.292  21.914  0.5973   1.700
ATOM   1118  O   THR B   6      58.250  31.404  22.633 -0.5679   1.500
ATOM   1119  N   ALA B   7      57.438  31.076  20.602 -0.4157   1.550
ATOM   1120  H   ALA B   7      56.641  30.843  20.026  0.2719   1.300
ATOM   1121  CA  ALA B   7      58.782  30.976  20.004  0.0337   1.700
ATOM   1122  HA  ALA B   7      59.263  30.061  20.349  0.0823   1.200
ATOM   1123  CB  ALA B   7      58.522  30.763  18.562 -0.1825   1.700
ATOM   1124  HB1 ALA B   7      59.499  30.540  18.134  0.0603   1.200
ATOM   1125  HB2 ALA B   7      57.843  29.933  18.364  0.0603   1.200
ATOM   1126  HB3 ALA B   7      58.120  31.656  18.084  0.0603   1.200
ATOM   1127  C   ALA B   7      59.717  32.152  20.205  0.5973   1.700
ATOM   1128  O   ALA B   7      60.924  32.004  20.124 -0.5679   1.500
ATOM   1129  N   ARG B   8      59.106  33.356  20.453 -0.3479   1.550
ATOM   1130  H   ARG B   8      58.108  33.348  20.299  0.2747   1.300
ATOM   1131  CA  ARG B   8      59.800  34.659  20.691 -0.2637   1.700
ATOM   1132  HA  ARG B   8      60.846  34.562  20.398  0.1560   1.200
ATOM   1133  CB  ARG B   8      59.208  35.920  20.022 -0.0007   1.700
ATOM   1134  HB2 ARG B   8      58.360  36.416  20.494  0.0327   1.200
ATOM   1135  HB3 ARG B   8      59.978  36.687  19.943  0.0327   1.200
ATOM   1136  CG  ARG B   8      58.687  35.609  18.580  0.0390   1.700
ATOM   1137  HG2 ARG B   8      59.456  35.090  18.008  0.0285   1.200
ATOM   1138  HG3 ARG B   8      57.839  34.927  18.633  0.0285   1.200
ATOM   1139  CD  ARG B   8      58.277  36.895  17.863  0.0486   1.700
ATOM   1140  HD2 ARG B   8      59.067  37.632  18.008  0.0687   1.200
ATOM   1141  HD3 ARG B   8      58.291  36.834  16.775  0.0687   1.200
ATOM   1142  NE  ARG B   8      57.031  37.422  18.383 -0.5295   1.550
ATOM   1143  HE  ARG B   8      56.368  36.700  18.628  0.3456   1.300
ATOM   1144  CZ  ARG B   8      56.528  38.607  18.050  0.8076   1.700
ATOM   1145  NH1 ARG B   8      57.208  39.566  17.541 -0.8627   1.550
ATOM   1146 HH11 ARG B   8      58.197  39.462  17.362  0.4478   1.300
ATOM   1147 HH12 ARG B   8      56.752  40.460  17.426  0.4478   1.300
ATOM   1148  NH2 ARG B   8      55.286  38.798  18.412 -0.8627   1.550
ATOM   1149 HH21 ARG B   8      54.763  38.083  18.897  0.4478   1.300
ATOM   1150 HH22 ARG B   8      54.855  39.620  18.014  0.4478   1.300
ATOM   1151  C   ARG B   8      59.851  34.970  22.245  0.7341   1.700
ATOM   1152  O   ARG B   8      58.870  34.830  22.971 -0.5894   1.500
ATOM   1153  N   LYS B   9      61.038  35.334  22.817 -0.3479   1.550
ATOM   1154  H   LYS B   9      61.813  35.503  22.193  0.2747   1.300
ATOM   1155  CA  LYS B   9      61.286  35.473  24.310 -0.2400   1.700
ATOM   1156  HA  LYS B   9      60.443  34.933  24.742  0.1426   1.200
ATOM   1157  CB  LYS B   9      62.621  34.779  24.577 -0.0094   1.700
ATOM   1158  HB2 LYS B   9      62.667  33.884  23.956  0.0362   1.200
ATOM   1159  HB3 LYS B   9      63.338  35.470  24.135  0.0362   1.200
ATOM   1160  CG  LYS B   9      63.042  34.479  26.025  0.0187   1.700
ATOM   1161  HG2 LYS B   9      64.101  34.219  26.025  0.0103   1.200
ATOM   1162  HG3 LYS B   9      62.832  35.367  26.622  0.0103   1.200
ATOM   1163  CD  LYS B   9      62.253  33.329  26.667 -0.0479   1.700
ATOM   1164  HD2 LYS B   9      61.233  33.649  26.876  0.0621   1.200
ATOM   1165  HD3 LYS B   9      62.247  32.385  26.123  0.0621   1.200
ATOM   1166  CE  LYS B   9      62.923  32.955  27.954 -0.0143   1.700
ATOM   1167  HE2 LYS B   9      62.944  31.876  28.104  0.1135   1.200
ATOM   1168  HE3 LYS B   9      63.943  33.311  27.804  0.1135   1.200
ATOM   1169  NZ  LYS B   9      62.279  33.512  29.183 -0.3854   1.550
ATOM   1170  HZ1 LYS B   9      61.585  32.794  29.334  0.3400   1.300
ATOM   1171  HZ2 LYS B   9      62.912  33.482  29.969  0.3400   1.300
ATOM   1172  HZ3 LYS B   9      61.906  34.448  29.108  0.3400   1.300
ATOM   1173  C   LYS B   9      61.146  36.916  24.833  0.7341   1.700
ATOM   1174  O   LYS B   9      61.081  37.140  26.052 -0.5894   1.500
ATOM   1175  N   SER B  10      61.138  37.912  23.978 -0.4157   1.550
ATOM   1176  H   SER B  10      61.378  37.658  23.030  0.2719   1.300
ATOM   1177  CA  SER B  10      61.174  39.361  24.300 -0.0249   1.700
ATOM   1178  HA  SER B  10      60.613  39.509  25.222  0.0843   1.200
ATOM   1179  CB  SER B  10      62.581  39.862  24.681  0.2117   1.700
ATOM   1180  HB2 SER B  10      62.340  40.886  24.968  0.0352   1.200
ATOM   1181  HB3 SER B  10      62.920  39.211  25.487  0.0352   1.200
ATOM   1182  OG  SER B  10      63.403  39.680  23.530 -0.6546   1.500
ATOM   1183  HG  SER B  10      63.353  40.544  23.115  0.4275   1.200
ATOM   1184  C   SER B  10      60.513  40.292  23.243  0.5973   1.700
ATOM   1185  O   SER B  10      60.694  40.033  22.065 -0.5679   1.500
ATOM   1186  N   THR B  11      59.775  41.378  23.574 -0.4157   1.550
ATOM   1187  H   THR B  11      59.792  41.551  24.569  0.2719   1.300
ATOM   1188  CA  THR B  11      59.456  42.481  22.650 -0.0389   1.700
ATOM   1189  HA  THR B  11      59.837  42.201  21.667  0.1007   1.200
ATOM   1190  CB  THR B  11      57.893  42.682  22.467  0.3654   1.700
ATOM   1191  HB  THR B  11      57.837  43.435  21.681  0.0043   1.200
ATOM   1192  CG2 THR B  11      57.212  41.415  21.927 -0.2438   1.700
ATOM   1193 HG21 THR B  11      56.149  41.656  21.925  0.0642   1.200
ATOM   1194 HG22 THR B  85      57.587  41.288  20.912  0.0642   1.200
ATOM   1195 HG23 THR B  11      57.274  40.585  22.631  0.0642   1.200
ATOM   1196  OG1 THR B  11      57.297  43.168  23.595 -0.6761   1.500
ATOM   1197  HG1 THR B  11      57.090  42.464  24.214  0.4102   1.200
ATOM   1198  C   THR B  11      60.197  43.777  22.974  0.5973   1.700
ATOM   1199  O   THR B  11      60.248  44.687  22.150 -0.5679   1.500
ATOM   1200  N   GLY B  12      60.899  43.908  24.086 -0.4157   1.550
ATOM   1201  H   GLY B  12      60.752  43.244  24.833  0.2719   1.300
ATOM   1202  CA  GLY B  12      61.894  44.918  24.442 -0.0252   1.700
ATOM   1203  HA2 GLY B  12      62.681  44.445  25.029  0.0698   1.200
ATOM   1204  HA3 GLY B  12      62.427  45.258  23.554  0.0698   1.200
ATOM   1205  C   GLY B  12      61.294  46.069  25.296  0.5973   1.700
ATOM   1206  O   GLY B  12      62.083  46.775  25.869 -0.5679   1.500
ATOM   1207  N   NHE B  12      59.961  46.185  25.330 -0.4630   1.550
ATOM   1208  HN1 NHE B  12      59.442  45.614  24.678  0.2315   1.300
ATOM   1209  HN2 NHE B  12      59.622  47.037  25.753  0.2315   1.300
TER    
END
